# Supplementary material for: Guanine quadruplexes mediate mitochondrial RNA polymerase pausing
Source: BMC Biol. 2025 May 13;23:129. doi: 10.1186/s12915-025-02229-4 (PMC12076976; doi:10.1186/s12915-025-02229-4)
Supplement: Supplementary file 2 — Additional file 2: Table S1 465 pause locations. Table S2 G4Hunter Predicted G4. Table S3 QGRS predicted G4. Table S4 List of mutations near pause sites. Table S5 Oligonucleotide list. Table S6 Key Resources table. [file 12915_2025_2229_MOESM2_ESM.xlsx]

## Sheet: Table S1 465 pause locations
Table S1: POLRMT pause locations
Pause site	start Hg19	end Hg19	start Hg38	end Hg38	strand	PROseq.Z.CtrlC	PROseq.Z.CtrlD	PROseq.Z.CtrlG	PROseq.Z.CtrlH	PROseq.Z.CtrlL
M001	1	1	1	1	-	4.70528	0	0	6.97199	0
M002	338	338	336	336	-	6.63634	4.50752	8.93956	3.42599	7.14055
M003	339	339	337	337	-	9.89536	6.92577	6.3702	4.05569	5.50922
M004	349	349	347	347	-	0	4.79288	0	4.99855	0
M005	362	362	360	360	-	0	6.8013	0	8.15843	0
M006	937	937	935	935	+	6.09457	7.60897	0	0	0
M007	1396	1396	1394	1394	+	6.26224	3.04183	4.61493	5.14975	0
M008	1407	1407	1405	1405	+	0	0	5.16658	4.67209	6.28403
M009	1416	1416	1414	1414	+	6.00175	5.7356	4.05421	4.66834	4.62984
M010	1452	1452	1450	1450	+	0	4.26907	0	0	5.47597
M011	1458	1458	1456	1456	+	0	7.47945	0	5.16512	0
M012	1924	1924	1922	1922	+	6.91481	3.89512	0	3.40384	0
M013	1925	1925	1923	1923	+	4.74912	7.27502	5.72935	6.35794	5.81936
M014	1926	1926	1924	1924	+	0	3.6105	0	3.53293	0
M015	1939	1939	1937	1937	+	0	0	3.38503	3.5279	0
M016	1952	1952	1950	1950	+	7.46666	0	0	0	3.13203
M017	1953	1953	1951	1951	+	6.17052	7.26486	8.70853	7.01778	9.91411
M018	1954	1954	1952	1952	+	0	5.15312	6.62814	5.81025	6.03895
M019	2061	2061	2059	2059	+	0	7.18482	0	9.20285	0
M020	2103	2103	2101	2101	+	4.91948	6.40338	7.38733	0	0
M021	2377	2377	2375	2375	+	6.82529	5.53215	0	6.78345	0
M022	2481	2481	2479	2479	+	7.74722	7.81454	7.90325	6.63788	0
M023	2482	2482	2480	2480	+	4.96248	9.42664	4.12485	8.94407	6.57166
M024	2490	2490	2488	2488	+	5.6631	3.3671	6.66037	3.3875	6.61865
M025	2495	2495	2493	2493	+	4.61961	0	0	0	5.6736
M026	2611	2611	2609	2609	+	0	6.88242	7.60819	7.87881	9.73281
M027	2612	2612	2610	2610	+	0	0	4.22225	0	4.39694
M028	2673	2673	2671	2671	+	3.40111	5.65637	0	5.83555	0
M029	2686	2686	2684	2684	+	5.70962	3.22014	0	3.01043	0
M030	2689	2689	2687	2687	+	4.35281	3.21842	0	0	0
M031	2690	2690	2688	2688	+	0	0	6.74115	3.02301	4.31388
M032	2712	2712	2710	2710	+	4.51864	5.11431	0	0	0
M033	2841	2841	2839	2839	+	3.76965	4.59485	5.38817	4.14835	8.57064
M034	2858	2858	2856	2856	+	5.05468	6.13636	0	8.24807	0
M035	2873	2873	2871	2871	+	8.51813	3.19586	0	3.28798	0
M036	2874	2874	2872	2872	+	0	5.71307	0	3.7459	0
M037	2997	2997	2995	2995	+	0	0	8.22106	6.19818	6.27375
M038	3045	3045	3043	3043	+	0	8.38906	3.48241	0	5.58079
M039	3062	3062	3060	3060	+	9.98037	7.39145	3.33191	3.06738	0
M040	3070	3070	3068	3068	+	0	0	0	3.75791	3.56118
M041	3071	3071	3069	3069	+	0	4.597	0	3.75824	3.56108
M042	3280	3280	3279	3279	+	10.815	13.2095	0	9.34093	7.7858
M043	3284	3284	3283	3283	-	4.23056	0	4.82344	0	0
M044	3316	3316	3315	3315	-	4.12828	9.054	4.0104	9.20792	9.1886
M045	3317	3317	3316	3316	-	3.6453	7.64162	4.33607	4.53869	3.28141
M046	3408	3408	3407	3407	-	4.31336	3.88642	0	0	0
M047	3419	3419	3418	3418	-	5.80165	5.81601	0	0	0
M048	3446	3446	3445	3445	+	9.00545	5.77665	8.83937	6.52231	4.05524
M049	3447	3447	3446	3446	+	3.30938	0	0	4.21121	5.54207
M050	3456	3456	3455	3455	+	0	3.54051	0	4.85147	0
M051	3457	3457	3456	3456	-	0	0	3.3934	0	3.9899
M052	3458	3458	3457	3457	-	0	6.60816	8.53996	8.79112	9.75921
M053	3461	3461	3460	3460	-	3.74039	4.10865	5.42888	4.35564	0
M054	3498	3498	3497	3497	+	8.23732	5.71078	0	0	3.72144
M055	3499	3499	3498	3498	+	0	3.95267	0	4.27913	0
M056	3500	3500	3499	3499	-	4.62797	0	0	0	3.27344
M057	3529	3529	3528	3528	+	0	4.90302	0	0	3.06378
M058	3540	3540	3539	3539	+	0	0	5.14212	0	3.07912
M059	3641	3641	3640	3640	-	3.64934	3.73099	0	0	0
M060	3701	3701	3700	3700	-	0	5.63679	0	3.72414	0
M061	3706	3706	3705	3705	-	0	3.53972	5.21635	3.7256	0
M062	3719	3719	3718	3718	+	0	6.1205	0	9.76848	0
M063	3762	3762	3761	3761	+	6.29159	4.41693	7.60979	3.03114	4.57418
M064	3763	3763	3762	3762	+	0	0	0	3.86217	4.57071
M065	3772	3772	3771	3771	-	0	7.98552	3.81818	7.59158	0
M066	3773	3773	3772	3772	-	7.83133	3.18333	0	0	0
M067	3777	3777	3776	3776	-	9.00592	4.95966	0	5.63671	3.90551
M068	3778	3778	3777	3777	+	4.09695	5.9923	4.03915	3.03289	0
M069	3874	3874	3873	3873	-	3.15715	0	3.175	0	0
M070	3878	3878	3877	3877	-	7.26336	3.40134	5.15452	0	0
M071	3886	3886	3885	3885	-	0	0	0	3.41289	3.01479
M072	3894	3894	3893	3893	+	7.29439	4.02299	3.01159	6.87115	0
M073	3901	3901	3900	3900	+	5.47813	7.96293	6.90296	0	4.41394
M074	3909	3909	3908	3908	+	0	3.28346	0	4.63743	0
M075	3910	3910	3909	3909	+	0	5.99519	8.63985	0	5.45916
M076	3911	3911	3910	3910	-	3.65657	8.28565	3.46793	0	0
M077	3930	3930	3929	3929	+	6.27433	0	0	0	6.21852
M078	4022	4022	4021	4021	-	4.34822	4.37194	0	0	0
M079	4049	4049	4048	4048	-	0	9.29014	6.55238	9.26468	9.63206
M080	4050	4050	4049	4049	-	3.19431	0	3.44174	0	3.67022
M081	4052	4052	4051	4051	-	3.491	3.4198	0	3.91811	0
M082	4073	4073	4072	4072	-	3.82052	0	0	3.07356	3.20989
M083	4076	4076	4075	4075	-	8.28157	0	4.66807	3.50555	3.45285
M084	4088	4088	4087	4087	-	0	4.40006	3.52094	0	0
M085	4117	4117	4116	4116	+	0	0	6.94719	8.1601	9.90312
M086	4301	4301	4300	4300	-	0	9.8009	7.26771	11.0588	10.4488
M087	4302	4302	4301	4301	-	5.58589	4.60006	0	0	0
M088	4305	4305	4304	4304	-	0	3.20336	0	3.15389	0
M089	4312	4312	4311	4311	-	9.05065	0	0	4.26769	0
M090	4427	4427	4426	4426	-	0	3.94336	5.24542	3.13505	4.38775
M091	4428	4428	4427	4427	-	5.97632	3.50884	5.24512	3.97072	3.90445
M092	4449	4449	4448	4448	-	0	6.78072	8.67235	8.57486	8.49382
M093	4450	4450	4449	4449	-	10.784	10.4836	6.27578	8.99444	8.9776
M094	4714	4714	4713	4713	-	0	0	0	10.9348	10.0751
M095	4816	4816	4815	4815	-	0	3.53855	0	0	3.9924
M096	4817	4817	4816	4816	-	4.4323	0	3.12838	0	0
M097	4830	4830	4829	4829	-	0	3.52781	0	6.59497	3.36021
M098	4831	4831	4830	4830	-	7.43708	3.88006	9.30879	6.59336	7.90522
M099	4842	4842	4841	4841	-	0	9.50879	4.43991	5.19635	5.23075
M100	4848	4848	4847	4847	-	3.77113	0	0	4.50194	0
M101	4857	4857	4856	4856	+	0	7.14293	5.20985	0	7.51012
M102	4861	4861	4860	4860	+	0	0	5.20869	4.36578	7.5217
M103	4880	4880	4879	4879	+	11.0683	9.93251	9.75505	8.56097	8.23272
M104	4881	4881	4880	4880	+	3.91664	4.41527	4.32311	6.36923	0
M105	4925	4925	4924	4924	-	7.038	4.52983	0	0	0
M106	4992	4992	4991	4991	-	0	4.42384	0	6.66067	0
M107	5008	5008	5007	5007	-	0	0	4.16069	0	3.91791
M108	5100	5100	5099	5099	-	0	0	5.58783	0	6.28938
M109	5103	5103	5102	5102	-	5.2254	7.2809	5.03046	7.07996	6.27843
M110	5104	5104	5103	5103	-	4.37879	8.80046	4.48185	7.69869	4.49268
M111	5113	5113	5112	5112	-	7.60302	0	0	5.33487	0
M112	5285	5285	5284	5284	-	0	0	3.95479	3.12792	3.81664
M113	5286	5286	5285	5285	-	0	0	3.54071	0	3.49586
M114	5287	5287	5286	5286	-	4.07773	0	3.33325	3.70289	3.65443
M115	5316	5316	5315	5315	-	0	4.14903	3.08726	5.19292	5.50411
M116	5317	5317	5316	5316	-	6.57396	10.8417	10.4558	9.77628	9.46352
M117	5355	5355	5354	5354	+	0	0	7.5901	0	10.2715
M118	5422	5422	5421	5421	-	0	4.44094	6.79551	4.3312	7.09609
M119	5452	5452	5451	5451	-	7.06721	0	6.61244	5.17053	6.07924
M120	5460	5460	5459	5459	-	0	5.26224	3.93542	7.67416	5.2548
M121	5472	5472	5471	5471	-	6.9774	5.08201	3.66333	0	0
M122	5852	5852	5851	5851	+	5.58386	4.28666	8.2236	4.40862	11.383
M123	5867	5867	5866	5866	+	7.57804	4.08828	4.87225	4.15312	3.61158
M124	5868	5868	5867	5867	+	6.97017	11.0312	4.87027	8.78103	0
M125	5869	5869	5868	5868	+	0	3.33664	0	3.66472	0
M126	5873	5873	5872	5872	+	4.14014	3.1486	5.79772	6.8299	0
M127	6031	6031	6030	6030	+	4.85011	8.90404	7.9037	9.2405	8.70314
M128	6063	6063	6062	6062	+	4.64078	0	0	0	4.23383
M129	6064	6064	6063	6063	+	0	4.23506	0	3.34082	0
M130	6066	6066	6065	6065	+	6.97801	7.10255	5.6897	7.95332	3.58483
M131	6169	6169	6168	6168	-	3.90091	7.04933	0	0	0
M132	6177	6177	6176	6176	-	3.46023	0	4.32225	0	0
M133	6191	6191	6190	6190	-	3.64786	6.19479	3.21299	0	0
M134	6195	6195	6194	6194	-	0	0	3.18439	4.26096	7.20034
M135	6281	6281	6280	6280	-	0	0	3.39052	3.8286	0
M136	6288	6288	6287	6287	+	11.346	11.4856	10.4844	10.7233	8.65046
M137	6289	6289	6288	6288	+	0	4.37263	4.20797	6.61683	8.64688
M138	6301	6301	6300	6300	-	3.8513	3.32423	0	0	0
M139	6312	6312	6311	6311	+	3.70354	3.11508	0	0	0
M140	6325	6325	6324	6324	-	9.66149	5.061	6.94311	6.84414	7.15134
M141	6331	6331	6330	6330	-	0	4.54503	5.65299	6.57097	3.96722
M142	6361	6361	6360	6360	-	3.25889	0	3.31808	3.9006	0
M143	6445	6445	6444	6444	-	5.48214	5.05093	6.04373	4.51462	7.26284
M144	6478	6478	6477	6477	-	3.87521	0	3.00694	3.10784	0
M145	6484	6484	6483	6483	+	7.6338	0	3.79487	0	4.58632
M146	6485	6485	6484	6484	+	0	5.26719	0	10.0489	0
M147	6497	6497	6496	6496	+	0	4.45269	3.80666	0	0
M148	6507	6507	6506	6506	+	5.22207	0	0	0	4.5789
M149	6517	6517	6516	6516	-	0	3.21474	4.56247	4.71735	0
M150	6518	6518	6517	6517	-	8.27747	5.37559	5.4534	4.60088	5.09629
M151	6531	6531	6530	6530	-	0	3.69639	4.30466	4.48537	4.98328
M152	6534	6534	6533	6533	-	6.72331	9.03124	5.33238	7.51974	5.34514
M153	6535	6535	6534	6534	-	3.04218	3.26507	0	3.78802	3.79199
M154	6538	6538	6537	6537	-	3.61565	0	3.54427	0	0
M155	6646	6646	6645	6645	+	3.33676	3.97867	0	5.77409	4.33612
M156	6649	6649	6648	6648	+	10.3596	9.41076	7.97504	6.54022	6.77259
M157	6650	6650	6649	6649	+	0	7.12822	4.71335	7.34549	3.70364
M158	6658	6658	6657	6657	+	4.59965	3.41672	4.07173	3.29941	0
M159	6767	6767	6766	6766	+	0	5.57128	4.29776	0	6.61249
M160	6907	6907	6906	6906	-	0	0	0	3.8227	3.33176
M161	6910	6910	6909	6909	-	9.77974	8.08809	6.359	8.58621	8.11466
M162	6912	6912	6911	6911	-	6.52552	7.44217	10.4539	7.5636	9.30953
M163	6913	6913	6912	6912	-	3.493	0	3.18631	0	0
M164	6923	6923	6922	6922	-	3.33922	4.5449	0	4.8414	0
M165	6961	6961	6960	6960	+	0	6.42242	0	11.5855	0
M166	7130	7130	7129	7129	-	0	0	0	3.24542	5.02761
M167	7132	7132	7131	7131	-	0	4.01763	3.39896	4.63937	4.05114
M168	7136	7136	7135	7135	-	4.05185	0	0	3.03763	4.52725
M169	7137	7137	7136	7136	-	3.39937	3.2758	4.31528	0	0
M170	7147	7147	7146	7146	-	0	3.44266	3.38419	3.82386	3.31266
M171	7165	7165	7164	7164	-	4.00744	4.66151	3.66653	3.34911	4.19339
M172	7173	7173	7172	7172	-	0	3.40929	4.29535	3.95423	3.72819
M173	7174	7174	7173	7173	-	6.88746	0	0	0	3.01634
M174	7187	7187	7186	7186	-	4.24797	4.15976	0	0	0
M175	7226	7226	7225	7225	-	0	3.34208	3.26526	5.26661	0
M176	7227	7227	7226	7226	-	0	3.34401	0	4.2747	0
M177	7239	7239	7238	7238	+	3.01139	7.40908	5.70014	5.7799	5.85599
M178	7241	7241	7240	7240	+	7.96642	9.4324	6.70459	9.04375	8.31997
M179	7245	7245	7244	7244	+	7.78172	0	5.69763	0	0
M180	7247	7247	7246	7246	+	5.0293	4.71032	3.68604	0	4.62201
M181	7256	7256	7255	7255	-	5.13442	0	0	3.51838	3.47428
M182	7457	7457	7456	7456	-	0	6.45979	0	6.57428	6.50736
M183	7458	7458	7457	7457	-	10.5933	9.41265	7.61334	9.94855	10.3362
M184	7459	7459	7458	7458	-	7.00066	3.49001	0	3.18794	0
M185	7617	7617	7616	7616	-	6.62125	3.17852	0	0	0
M186	7620	7620	7619	7619	-	5.20379	3.75281	0	0	0
M187	7636	7636	7635	7635	-	0	0	3.31979	3.23952	5.54307
M188	7637	7637	7636	7636	-	6.50325	10.285	9.15154	9.34417	5.9518
M189	7780	7780	7779	7779	-	0	0	4.07201	4.42429	5.61465
M190	7793	7793	7792	7792	-	6.29705	4.8635	6.37934	4.03879	4.10507
M191	7794	7794	7793	7793	-	0	5.13948	3.24766	0	0
M192	7831	7831	7830	7830	-	3.44517	3.56591	0	3.70402	0
M193	7857	7857	7856	7856	-	5.23163	5.57954	6.38485	8.05813	6.69592
M194	7891	7891	7890	7890	-	5.75619	6.5726	4.57263	4.87051	5.25748
M195	7922	7922	7921	7921	+	8.88627	5.01792	0	5.11676	4.44173
M196	7925	7925	7924	7924	+	5.19616	0	3.93587	0	0
M197	7926	7926	7925	7925	+	4.83158	11.0744	5.64007	11.231	5.8658
M198	7929	7929	7928	7928	+	5.49299	4.21715	7.8609	0	4.48568
M199	7977	7977	7976	7976	-	0	0	0	3.45333	3.14726
M200	7978	7978	7977	7977	-	7.3163	5.81537	3.24614	0	3.15565
M201	8029	8029	8028	8028	+	0	5.45981	4.63874	4.01019	0
M202	8103	8103	8102	8102	-	9.17423	6.03698	0	0	0
M203	8114	8114	8113	8113	-	0	6.79464	9.29092	10.527	9.40543
M204	8115	8115	8114	8114	-	5.75158	7.47519	3.7048	4.33548	4.87426
M205	8153	8153	8152	8152	+	0	3.26301	0	4.10502	0
M206	8162	8162	8161	8161	+	4.26098	3.25411	0	5.81299	9.30241
M207	8169	8169	8168	8168	+	9.72221	10.9179	7.24631	9.31245	0
M208	8170	8170	8169	8169	+	0	4.64714	0	3.2102	4.52303
M209	8174	8174	8173	8173	+	6.0866	3.95177	6.16996	0	0
M210	8187	8187	8186	8186	-	0	0	5.55204	0	3.10897
M211	8190	8190	8189	8189	-	0	0	3.41665	0	6.14309
M212	8375	8375	8374	8374	-	0	0	3.6735	0	5.17596
M213	8388	8388	8387	8387	-	0	8.29723	8.64743	5.88126	6.00653
M214	8392	8392	8391	8391	-	0	7.20787	4.53862	7.59812	4.26852
M215	8457	8457	8456	8456	-	0	5.05879	3.51506	3.88747	0
M216	8472	8472	8471	8471	+	0	13.1469	12.9317	0	0
M217	8509	8509	8508	8508	-	7.98373	0	0	3.00311	0
M218	8581	8581	8580	8580	-	0	0	3.35234	3.06134	0
M219	8584	8584	8583	8583	-	0	8.16397	3.37292	5.22222	6.10079
M220	8585	8585	8584	8584	-	0	5.31373	4.15756	3.80435	0
M221	8649	8649	8648	8648	-	0	5.2898	0	6.16033	0
M222	8714	8714	8713	8713	-	0	6.8908	0	4.36383	5.6949
M223	8921	8921	8920	8920	-	4.86788	5.68668	4.61327	8.34869	4.86045
M224	8922	8922	8921	8921	-	9.05252	10.151	11.5546	8.77473	10.8532
M225	9027	9027	9026	9026	-	0	0	3.3212	0	4.77466
M226	9040	9040	9039	9039	-	5.72322	5.09275	0	3.50297	0
M227	9054	9054	9053	9053	-	8.30616	8.59153	10.2737	6.34867	8.78357
M228	9055	9055	9054	9054	-	0	0	3.63799	3.47373	3.65331
M229	9056	9056	9055	9055	-	0	4.57948	0	5.38547	0
M230	9065	9065	9064	9064	-	0	3.81623	4.28657	5.30782	3.97157
M231	9200	9200	9199	9199	-	0	3.31718	0	3.34824	4.25192
M232	9203	9203	9202	9202	-	3.18328	5.5638	3.27131	4.85478	5.20764
M233	9220	9220	9219	9219	-	3.42296	0	3.60724	0	0
M234	9222	9222	9221	9221	-	4.70522	3.01689	0	0	0
M235	9224	9224	9223	9223	-	7.27559	6.14224	0	7.45201	0
M236	9238	9238	9237	9237	-	7.54791	4.43467	6.89557	5.33026	4.62186
M237	9253	9253	9252	9252	-	0	0	3.22567	0	4.66826
M238	9319	9319	9318	9318	-	0	6.84984	0	5.33285	4.28958
M239	9479	9479	9478	9478	-	11.0865	9.75787	10.1881	3.58747	0
M240	9480	9480	9479	9479	-	0	0	3.93745	5.27096	0
M241	9481	9481	9480	9480	-	3.48973	5.75558	0	8.35809	3.67942
M242	9542	9542	9541	9541	-	3.82787	0	4.39438	0	3.43817
M243	9548	9548	9547	9547	-	0	3.45232	3.25655	3.72205	6.99388
M244	9557	9557	9556	9556	+	0	10.42	0	0	8.18133
M245	9576	9576	9575	9575	-	0	3.36252	0	3.51788	0
M246	9605	9605	9604	9604	-	5.64894	4.46169	5.37325	3.45071	5.14569
M247	9621	9621	9620	9620	-	0	5.03723	3.66198	4.98738	0
M248	9775	9775	9774	9774	-	3.40139	0	5.47974	3.93862	0
M249	9777	9777	9776	9776	-	0	0	4.66625	3.2645	6.66387
M250	9778	9778	9777	9777	-	0	9.23156	7.11311	5.95666	5.64333
M251	9779	9779	9778	9778	-	9.57447	4.27368	3.58144	3.93737	6.66494
M252	9786	9786	9785	9785	+	0	0	7.14228	3.9484	0
M253	9804	9804	9803	9803	-	0	4.4123	0	5.00114	0
M254	9805	9805	9804	9804	-	3.00877	7.28756	3.09991	6.70035	3.44501
M255	9806	9806	9805	9805	+	0	0	3.74449	0	6.04322
M256	9813	9813	9812	9812	+	6.59938	0	4.41792	3.9291	7.07693
M257	9817	9817	9816	9816	+	0	8.36717	5.76768	6.46803	0
M258	9828	9828	9827	9827	+	0	5.77501	5.04303	0	0
M259	10015	10015	10014	10014	-	4.78875	4.60347	4.66945	0	6.92189
M260	10057	10057	10056	10056	-	5.93337	0	0	3.1917	0
M261	10059	10059	10058	10058	-	4.19366	6.54036	6.23354	9.17033	0
M262	10060	10060	10059	10059	-	8.66772	3.55041	4.17435	4.92464	5.33431
M263	10133	10133	10132	10132	+	0	12.2076	0	5.92943	0
M264	10173	10173	10172	10172	-	5.65476	0	0	0	3.94158
M265	10174	10174	10173	10173	-	0	0	4.07947	0	4.46711
M266	10175	10175	10174	10174	-	5.65398	5.43631	4.27705	5.43956	0
M267	10178	10178	10177	10177	-	0	0	3.6844	0	6.39972
M268	10181	10181	10180	10180	-	0	0	3.09255	3.73869	3.06715
M269	10182	10182	10181	10181	-	0	5.63661	6.45195	7.99481	6.40213
M270	10183	10183	10182	10182	-	0	5.63223	4.27913	3.98313	3.59531
M271	10199	10199	10198	10198	+	5.39922	0	5.35603	0	0
M272	10202	10202	10201	10201	-	7.69017	6.85528	4.50784	4.48982	0
M273	10297	10297	10296	10296	+	0	7.76885	4.82159	0	0
M274	10312	10312	10311	10311	+	6.69379	0	0	0	5.10195
M275	10313	10313	10312	10312	+	0	8.1914	0	9.09661	7.21432
M276	10411	10411	10410	10410	+	7.66693	5.21005	7.6395	4.87093	0
M277	10417	10417	10416	10416	+	0	6.85944	0	5.14894	0
M278	10418	10418	10417	10417	+	0	0	5.17783	5.15011	0
M279	10497	10497	10496	10496	-	8.18869	9.00073	9.93916	7.5583	9.56825
M280	10570	10570	10569	10569	-	0	0	3.22672	0	4.61817
M281	10578	10578	10577	10577	-	5.05899	4.93397	3.02421	7.65038	0
M282	10600	10600	10599	10599	-	5.28147	6.43833	3.22955	0	0
M283	10665	10665	10664	10664	+	5.81537	0	5.51743	5.98314	0
M284	10670	10670	10669	10669	+	6.82687	8.41624	6.95778	4.74965	8.23363
M285	10671	10671	10670	10670	+	0	7.79715	6.95614	6.00012	4.37703
M286	10673	10673	10672	10672	+	6.31537	0	0	0	7.47038
M287	10674	10674	10673	10673	+	0	4.7055	0	6.62446	4.38389
M288	10677	10677	10676	10676	+	0	0	4.05569	5.37393	0
M289	10731	10731	10730	10730	-	0	4.16121	0	4.91234	0
M290	10732	10732	10731	10731	-	11.5501	11.4994	11.5252	11.5568	12.8008
M291	10736	10736	10735	10735	-	4.45125	3.81976	0	0	0
M292	10738	10738	10737	10737	-	0	3.1512	4.23584	0	0
M293	10780	10780	10779	10779	+	0	9.94828	4.93262	7.02519	0
M294	10899	10899	10898	10898	-	5.95216	10.5562	9.45438	10.4943	8.75995
M295	10900	10900	10899	10899	-	8.78305	5.66982	5.16717	0	0
M296	10908	10908	10907	10907	-	4.05042	3.15801	6.52985	3.24141	8.39802
M297	10909	10909	10908	10908	-	0	3.02691	0	5.32623	0
M298	10972	10972	10971	10971	-	3.83817	3.23621	0	0	0
M299	11019	11019	11018	11018	-	0	0	3.99572	6.23291	7.216
M300	11030	11030	11029	11029	-	0	0	3.33081	0	3.35794
M301	11032	11032	11031	11031	-	0	4.27861	3.62767	4.03033	0
M302	11035	11035	11034	11034	-	0	3.15566	3.89406	0	0
M303	11222	11222	11221	11221	-	0	4.87952	3.86036	5.38747	4.61747
M304	11223	11223	11222	11222	-	12.2344	11.7726	11.3038	11.1866	11.1193
M305	11225	11225	11224	11224	-	0	3.23816	3.36207	3.99807	3.35892
M306	11353	11353	11352	11352	+	7.59875	0	8.65892	0	0
M307	11360	11360	11359	11359	-	3.03897	0	0	3.66228	0
M308	11391	11391	11390	11390	-	5.72497	4.5434	5.94942	3.41534	0
M309	11454	11454	11453	11453	-	3.32533	3.52189	0	4.59432	0
M310	11519	11519	11518	11518	-	4.43401	8.56184	4.07881	5.67902	5.79852
M311	11523	11523	11522	11522	-	0	0	0	3.55391	5.19104
M312	11524	11524	11523	11523	-	3.25188	0	7.29924	3.08036	5.51208
M313	11525	11525	11524	11524	-	5.27149	6.26872	6.39192	6.8685	4.91061
M314	11529	11529	11528	11528	-	0	4.69304	0	3.78185	0
M315	11635	11635	11634	11634	-	0	4.0985	0	4.13822	0
M316	11636	11636	11635	11635	-	3.14198	0	3.81484	0	0
M317	11638	11638	11637	11637	-	5.17679	0	0	0	3.7193
M318	11640	11640	11639	11639	-	5.36072	5.33906	0	3.6481	0
M319	11654	11654	11653	11653	-	0	0	0	4.76547	3.36784
M320	11655	11655	11654	11654	-	4.5915	4.86323	3.53748	3.93613	8.24604
M321	11693	11693	11692	11692	+	0	4.79377	3.85748	0	0
M322	11695	11695	11694	11694	+	0	0	5.90205	0	3.43792
M323	11748	11748	11747	11747	-	7.29722	8.19139	6.71746	8.96714	5.30727
M324	11763	11763	11762	11762	-	0	0	5.27326	0	3.99542
M325	11780	11780	11779	11779	+	0	0	4.5421	0	3.37306
M326	11820	11820	11819	11819	+	3.20308	0	3.11939	0	3.37379
M327	11828	11828	11827	11827	+	3.19821	3.08546	0	0	0
M328	11844	11844	11843	11843	-	3.74762	0	3.12642	0	0
M329	11845	11845	11844	11844	+	6.79915	6.54286	7.09155	6.99297	8.77355
M330	11853	11853	11852	11852	-	4.02661	9.65521	3.64013	6.08469	4.46653
M331	11855	11855	11854	11854	+	0	7.93415	0	7.25283	0
M332	11858	11858	11857	11857	+	0	0	4.71825	5.2185	0
M333	11892	11892	11891	11891	-	4.77494	0	4.50379	0	4.80265
M334	11956	11956	11955	11955	-	0	0	6.4852	0	3.58381
M335	11967	11967	11966	11966	-	6.21801	9.51933	5.29468	6.95789	6.18255
M336	11999	11999	11998	11998	-	0	4.39868	0	5.06159	3.61113
M337	12033	12033	12032	12032	-	3.21978	3.95074	0	4.02664	0
M338	12077	12077	12076	12076	-	6.01242	8.68527	7.19984	6.95901	9.5872
M339	12280	12280	12279	12279	-	6.83656	6.42992	4.72775	5.84563	5.24095
M340	12346	12346	12345	12345	-	0	11.0075	11.2846	10.0074	9.92687
M341	12458	12458	12457	12457	-	9.3012	6.52324	5.3438	3.89193	4.67548
M342	12490	12490	12489	12489	-	0	3.25883	4.57707	0	0
M343	12509	12509	12508	12508	-	0	0	0	3.81542	7.77814
M344	12528	12528	12527	12527	-	0	5.65863	7.37663	7.99609	3.43644
M345	12534	12534	12533	12533	-	0	4.74372	3.15678	0	0
M346	12584	12584	12583	12583	-	6.28445	7.6204	4.25659	5.02357	5.08956
M347	12595	12595	12594	12594	+	0	5.33301	7.1203	5.36498	0
M348	12666	12666	12665	12665	-	0	0	3.95211	0	5.15313
M349	12668	12668	12667	12667	-	0	0	6.35073	0	4.4129
M350	12689	12689	12688	12688	+	0	0	6.54921	8.48736	0
M351	12693	12693	12692	12692	-	0	3.99404	4.52802	3.6157	4.12528
M352	12694	12694	12693	12693	-	8.02281	0	3.63179	4.87087	4.13021
M353	12740	12740	12739	12739	-	0	8.3892	3.70202	0	3.36668
M354	12830	12830	12829	12829	+	0	7.3578	7.40118	0	0
M355	12830	12830	12829	12829	-	3.19958	0	3.45872	0	0
M356	12848	12848	12847	12847	-	4.6572	3.03391	0	0	3.76151
M357	12872	12872	12871	12871	-	3.51657	9.62515	3.60062	9.44211	0
M358	12873	12873	12872	12872	-	7.03962	0	0	0	4.01184
M359	12878	12878	12877	12877	-	0	0	3.60714	3.65257	4.00638
M360	12932	12932	12931	12931	+	3.86651	0	0	5.05166	0
M361	12969	12969	12968	12968	+	6.07866	0	0	0	6.17753
M362	13002	13002	13001	13001	-	4.47797	9.83161	7.85224	7.70157	8.1823
M363	13015	13015	13014	13014	-	0	0	3.02009	0	4.49732
M364	13100	13100	13099	13099	-	12.4013	7.31828	9.81123	8.12489	7.4057
M365	13202	13202	13201	13201	-	12.7626	13.4806	10.1877	12.1883	11.0507
M366	13210	13210	13209	13209	+	0	7.16555	0	6.01993	0
M367	13260	13260	13259	13259	-	0	0	4.1207	3.2729	4.39265
M368	13417	13417	13416	13416	-	0	3.77271	3.25645	3.85618	3.82957
M369	13418	13418	13417	13417	-	4.55158	9.46264	10.5501	10.0786	9.80249
M370	13419	13419	13418	13418	-	3.65572	5.83481	5.31286	3.85758	5.22195
M371	13428	13428	13427	13427	-	3.37538	0	0	3.4217	0
M372	13429	13429	13428	13428	-	6.35275	0	4.0053	0	0
M373	13507	13507	13506	13506	+	9.55114	6.4888	7.23088	0	0
M374	13525	13525	13524	13524	+	4.93102	0	6.58914	0	6.34506
M375	13557	13557	13556	13556	-	3.05292	4.91075	0	0	0
M376	13596	13596	13595	13595	-	10.7622	11.1665	11.1538	12.5998	11.7914
M377	13708	13708	13707	13707	-	0	3.45481	3.41608	4.35814	3.55869
M378	13712	13712	13711	13711	-	6.31248	4.30327	0	0	4.70674
M379	13745	13745	13744	13744	-	0	0	5.52164	0	3.39809
M380	13802	13802	13801	13801	-	0	7.46777	4.24771	4.23051	4.29845
M381	13916	13916	13915	13915	-	3.56118	3.78091	0	3.63359	0
M382	13917	13917	13916	13916	-	11.6726	4.0561	6.36996	0	6.62387
M383	13929	13929	13928	13928	-	3.91157	5.63367	7.39481	3.62383	7.51173
M384	13930	13930	13929	13929	+	4.71836	4.13452	0	0	0
M385	13934	13934	13933	13933	-	3.98765	9.66881	4.48449	9.64421	6.17083
M386	14009	14009	14008	14008	+	11.385	12.7654	13.0184	12.4079	11.6506
M387	14027	14027	14026	14026	-	0	0	0	3.81342	3.14986
M388	14028	14028	14027	14027	-	0	0	4.04274	3.21707	0
M389	14029	14029	14028	14028	-	3.32573	0	3.42949	0	3.15221
M390	14041	14041	14040	14040	-	4.99671	7.98656	4.45939	3.65309	3.75779
M391	14077	14077	14076	14076	-	0	0	4.69171	0	4.00716
M392	14248	14248	14247	14247	-	6.88137	6.9438	0	4.87915	0
M393	14249	14249	14248	14248	-	0	3.13066	0	5.5103	4.92895
M394	14250	14250	14249	14249	-	5.21415	5.02571	6.40335	4.87462	0
M395	14252	14252	14251	14251	-	0	0	4.45465	4.44788	3.46717
M396	14267	14267	14266	14266	-	0	0	0	4.38753	4.38941
M397	14268	14268	14267	14267	-	0	4.03919	0	3.22529	0
M398	14306	14306	14305	14305	-	4.06472	0	6.15471	0	0
M399	14365	14365	14364	14364	-	6.17437	4.94217	0	3.38433	4.87657
M400	14405	14405	14404	14404	-	0	0	0	3.11021	3.07011
M401	14406	14406	14405	14405	-	0	4.60347	3.38438	0	0
M402	14411	14411	14410	14410	-	0	3.14423	5.09428	0	3.05122
M403	14439	14439	14438	14438	-	5.73419	3.53736	4.39914	0	3.51846
M404	14450	14450	14449	14449	-	3.28348	4.76042	0	4.4805	7.60274
M405	14453	14453	14452	14452	-	0	5.43742	3.67722	7.93008	0
M406	14454	14454	14453	14453	-	0	3.34893	3.67986	0	0
M407	14457	14457	14456	14456	-	4.49375	0	3.71026	0	0
M408	14507	14507	14506	14506	-	0	0	0	3.16875	3.02313
M409	14561	14561	14560	14560	-	0	4.02206	0	0	5.03386
M410	14572	14572	14571	14571	+	7.84941	12.2336	0	9.23823	7.78385
M411	14682	14682	14681	14681	-	0	6.95183	9.11813	7.21754	5.36914
M412	14699	14699	14698	14698	-	0	5.8239	0	3.87897	0
M413	14721	14721	14720	14720	+	10.4368	9.87881	0	0	0
M414	14783	14783	14782	14782	-	7.23368	3.76065	0	4.52013	6.1868
M415	14787	14787	14786	14786	-	0	0	4.8758	0	3.98557
M416	14788	14788	14787	14787	-	0	0	4.38452	0	3.98597
M417	14790	14790	14789	14789	-	0	3.07918	5.85891	3.18584	5.66828
M418	14822	14822	14821	14821	-	0	0	3.36911	3.23751	0
M419	14839	14839	14838	14838	-	5.75767	5.3	0	4.23736	0
M420	14862	14862	14861	14861	-	4.03841	4.68979	0	0	0
M421	14907	14907	14906	14906	-	5.15133	0	0	0	4.13844
M422	15043	15043	15042	15042	-	0	0	8.04761	3.10232	0
M423	15046	15046	15045	15045	+	0	0	0	5.16355	3.24634
M424	15049	15049	15048	15048	-	7.08334	6.50932	0	4.02709	6.07827
M425	15058	15058	15057	15057	-	7.67873	3.82279	0	0	0
M426	15095	15095	15094	15094	+	5.41222	10.2228	0	9.14941	3.89778
M427	15097	15097	15096	15096	+	3.35969	0	0	3.12171	4.58351
M428	15101	15101	15100	15100	+	4.92158	7.15323	8.98427	7.09048	10.0475
M429	15144	15144	15143	15143	+	0	3.9422	5.07887	0	0
M430	15219	15219	15218	15218	-	0	5.46287	0	6.81409	4.60892
M431	15257	15257	15256	15256	-	0	3.02741	0	4.45366	0
M432	15258	15258	15257	15257	-	5.80453	6.66508	9.58629	5.65535	10.2627
M433	15266	15266	15265	15265	+	0	8.30162	0	4.47172	0
M434	15269	15269	15268	15268	+	7.15213	8.31075	9.62957	3.50926	10.4454
M435	15270	15270	15269	15269	+	0	0	7.50942	6.41958	4.31473
M436	15315	15315	15314	15314	-	4.08558	4.82316	0	0	0
M437	15324	15324	15323	15323	-	8.24397	8.54685	5.57558	8.05727	5.44678
M438	15429	15429	15428	15428	-	0	7.35408	5.17748	0	4.97458
M439	15439	15439	15438	15438	-	3.93875	5.87012	0	0	0
M440	15476	15476	15475	15475	-	3.05761	0	4.13759	0	0
M441	15484	15484	15483	15483	-	0	0	4.93394	3.38911	0
M442	15485	15485	15484	15484	-	4.51436	0	0	3.21356	0
M443	15507	15507	15506	15506	-	0	3.14624	5.81395	4.50158	8.21471
M444	15523	15523	15522	15522	+	9.63974	7.69302	10.9141	7.94124	6.65082
M445	15564	15564	15563	15563	-	0	0	3.83112	0	3.72742
M446	15565	15565	15564	15564	-	9.53682	11.0652	6.16017	9.57227	5.09218
M447	15735	15735	15734	15734	-	0	6.07077	0	5.5286	0
M448	15754	15754	15753	15753	+	5.41139	0	7.1526	0	0
M449	15774	15774	15773	15773	-	0	4.84258	7.44301	0	11.0798
M450	15798	15798	15797	15797	-	0	8.08942	8.53	6.90613	0
M451	15950	15950	15949	15949	-	0	9.36433	0	7.23969	0
M452	15962	15962	15961	15961	-	7.70271	4.06628	0	0	0
M453	15970	15970	15969	15969	+	0	5.16746	6.98958	3.26693	0
M454	15976	15976	15975	15975	+	6.55288	6.22625	9.03928	8.48899	0
M455	15988	15988	15987	15987	+	0	0	0	5.86317	9.50784
M456	16126	16126	16125	16125	-	0	4.73398	0	5.40161	0
M457	16128	16128	16127	16127	-	0	8.07784	0	4.01266	0
M458	16206	16206	16204	16204	-	5.03334	0	6.81134	3.23047	0
M459	16229	16229	16227	16227	-	0	0	5.34319	4.13865	0
M460	16235	16235	16233	16233	-	0	3.48593	4.63552	3.08733	0
M461	16242	16242	16240	16240	-	0	5.12112	0	3.06699	0
M462	16401	16401	16399	16399	-	4.69098	0	6.72014	0	0
M463	16430	16430	16428	16428	-	0	3.91303	0	3.66821	0
M464	16440	16440	16438	16438	-	5.02488	5.89896	0	0	0
M465	16487	16487	16485	16485	-	0	5.19097	0	8.39927	0

## Sheet: Table S2 G4Hunter predicted G4
Table S2: G4Hunter Predicted G4 Motifs
	G4.start	G4.end	width	strand	score	nearest.mtRNAP.pause.pos	nearest.mtRNAP.pause.distance	Predicted.G4.Sequence
1	47	88	41	+	0.63	937	849	CATTTGGTATTTTCGTCTGGGGGGTGTGCACGCGATAGCAT
2	109	129	20	-	0.5	1	109	AGATACTGCGACATAGGGTG
3	279	299	20	-	0.5	1	279	GGTGGAAATTTTTTGTTATG
4	283	331	50	-	1.2	1	283	TGCTGTGGCCAGAAGCGGGGGGAGGGGGGGGTTTGGTGGAAATTTTTTGT
5	331	394	63	-	0.7	1	333	GAAATCTGGTTAGGCTGGTGTTAGGGTTCTTTGTTTTTGGGGTTTGGCAGAGATGTGTTTAAG
6	412	485	73	-	0.95	362	53	ATGAGATTAGTAGTATGGGAGTGGGAGGGGAAAATAATGTGTTAGTTGGGGGGTGACTGTTAAAAGTGCATAC
7	473	528	55	-	0.98	362	114	AGCGGTGTGTGTGTGCTGGGTAGGATGGGCGGGGGTTGTATTGATGAGATTAGTA
8	512	588	76	-	1.13	362	153	AGCTACATAAACTGTGGGGGGTGTCTTTGGGGTTTGGTTGGTTCGGGGTATGGGGTTAGCAGCGGTGTGTGTGTGC
9	584	608	24	-	0.5	362	225	TGTATTGCTTTGAGGAGGTAAGCT
10	605	625	20	+	0.5	937	310	ACACTGAAAATGTTTAGACG
11	607	627	20	+	0.5	937	308	ACTGAAAATGTTTAGACGGG
12	685	730	45	-	0.64	362	326	TAGAGGGTGAACTCACTGGAACGGGGATGCTTGCATGTGTAATCT
13	713	743	30	-	0.5	362	354	GATCGTGGTGATTTAGAGGGTGAACTCACT
14	780	819	39	-	0.51	362	421	TGCTGTTTCCCGTGGGGGTGTGGCTAGGCTAAGCGTTTT
15	846	871	25	-	0.56	362	487	TGGGGTTAGTATAGCTTAGTTAAAC
16	868	888	20	+	0.6	937	47	CCAGGGTTGGTCAATTTCGT
17	876	898	22	-	0.5	362	517	GGTGGCTGGCACGAAATTGACC
18	910	930	20	-	0.55	362	551	CTTCTATTGACTTGGGTTAA
19	937	982	45	-	0.87	362	578	TGAGTTTTAGCTTTATTGGGGAGGGGGTGATCTAAAACACTCTTT
20	1071	1116	45	-	0.62	362	712	TAACTGTTGAGGTTTAGGGCTAAGCATAGTGGGGTATCTAATCCC
21	1203	1256	53	-	0.62	362	844	TAGGCTGAGCAAGAGGTGGTGAGGTTGATCGGGGTTTATCGATTACAGAACAG
22	1256	1282	26	-	0.65	362	897	CAGGGTTTGCTGAAGATGGCGGTATA
23	1317	1337	20	+	0.5	1396	57	AAGACGTTAGGTCAAGGTGT
24	1339	1367	28	+	0.54	1396	27	CCCATGAGGTGGCAAGAAATGGGCTACA
25	1396	1429	33	+	0.55	1452	21	TTATGAAACTTAAGGGTCGAAGGTGGATTTAGC
26	1412	1432	20	+	0.5	1452	18	TCGAAGGTGGATTTAGCAGT
27	1442	1462	20	+	0.6	1924	460	TAGAGTGCTTAGTTGAACAG
28	1462	1482	20	-	0.65	362	1103	TGTGTACGCGCTTCAGGGCC
29	1466	1511	45	-	0.6	362	1107	GAAGTATACTTGAGGAGGGTGACGGGCGGTGTGTACGCGCTTCAG
30	1564	1586	22	+	0.5	1924	336	ACATGGTAAGTGTACTGGAAAG
31	1661	1716	55	-	0.84	362	1302	AGGTTGTCTGGTAGTAAGGTGGAGTGGGTTTGGGGCTAGGTTTAGCTCAGAGCGG
32	1698	1743	45	-	0.53	362	1339	ACTTTATTTGGGTAAATGGTTTGGCTAAGGTTGTCTGGTAGTAAG
33	1881	1922	41	-	0.63	362	1522	GTAGCTCGTCTGGTTTCGGGGGTCTTAGCTTTGGCTCTCCT
34	1926	1946	20	-	0.5	362	1567	GTGTGCTCTTTTAGCTGTTC
35	1930	1950	20	-	0.5	362	1571	ACGGGTGTGCTCTTTTAGCT
36	1939	1959	20	-	0.5	362	1580	GCTACATAGACGGGTGTGCT
37	2038	2060	22	-	0.5	362	1679	TGGGCAAATTTAAAGTTGAACT
38	2044	2094	50	-	0.66	362	1685	CAGTTAAATTTACAAGGGGATTTAGAGGGTTCTGTGGGCAAATTTAAAGT
39	2147	2167	20	-	0.5	362	1788	TGGGTGTTAAATTTTTTACT
40	2172	2192	20	-	0.55	362	1813	TTGGTGGCTGCTTTTAGGCC
41	2197	2252	55	-	0.51	362	1838	GTTCAGTTATATGTTTGGGATTTTTTAGGTAGTGGGTGTTGAGCTTGAACGCTTT
42	2273	2293	20	-	0.5	362	1914	TCTTCTATAGGGTGATAGAT
43	2310	2330	20	-	0.5	362	1951	AGGAGAATGTTTTCATGTTA
44	2364	2397	33	-	0.52	362	2005	GGTTGATTGTAGATATTGGGCTGTTAATTGTCA
45	2392	2433	41	-	0.63	362	2033	GTGTTGGGTTGACAGTGAGGGTAATAATGACTTGTTGGTTG
46	2432	2452	20	+	0.5	2481	27	CAGGCATGCTCATAAGGAAA
47	2468	2508	40	-	0.55	362	2109	GTTTTTGGTAAACAGGCGGGGTAAGGTTTGCCGAGTTCCT
48	2562	2582	20	-	0.5	362	2203	TTAGGGTACCGCGGCCGTTA
49	2566	2587	21	-	0.57	362	2207	CACGGTTAGGGTACCGCGGCC
50	2666	2688	22	-	0.55	362	2307	GGCAGGTCAATTTCACTGGTTA
51	2694	2714	20	+	0.5	2841	125	GAGGCGGGCATGACACAGCA
52	2749	2788	39	-	0.54	362	2390	GTAGTTTAGGACCTGTGGGTTTGTTAGGTACTGTTTGCA
53	2774	2797	23	-	0.52	362	2415	GCAGGTTTGGTAGTTTAGGACCT
54	2793	2831	38	+	0.5	2841	8	CTGCATTAAAAATTTCGGTTGGGGCGACCTCGGAGCAG
55	3146	3188	42	-	0.74	362	2786	AGATGATATCATTTACGGGGGAAGGCGCTTTGTGAAGTAGGC
56	3185	3226	41	-	0.51	362	2825	CCCTGTTCTTGGGTGGGTGTGGGTATAATACTAAGTTGAGA
57	3215	3243	28	+	0.57	3280	36	CAAGAACAGGGTTTGTTAAGATGGCAGA
58	3289	3314	25	-	0.64	3284	7	ATGGGTATGTTGTTAAGAAGAGGAA
59	3296	3355	59	-	0.61	3284	14	TTGCGATTAGAATGGGTACAATGAGGAGTAGGAGGTTGGCCATGGGTATGTTGTTAAGA
60	3408	3435	27	-	0.85	3408	2	GTAGGGGCCTACAACGTTGGGGCCTTT
61	3427	3449	22	-	0.91	3419	10	GGTTGTAGTAGCCCGTAGGGGC
62	3437	3467	30	-	0.53	3419	20	TTTATGGCGTCAGCGAAGGGTTGTAGTAGC
63	3464	3548	84	-	0.96	3461	5	ATGGTGAGAGCTAAGGTCGGGGCGGTGATGTAGAGGGTGATGGTAGATGTGGCGGGTTTTAGGGGCTCTTTGGTGAAGAGTTTT
64	3530	3552	22	-	0.55	3500	32	AGCGATGGTGAGAGCTAAGGTC
65	3537	3559	22	-	0.5	3500	39	GTAGAAGAGCGATGGTGAGAGC
66	3546	3606	60	-	1.28	3500	48	TAGGTTGAGGTTGACCAGGGGGTTGGGTATGGGGAGGGGGGTTCATAGTAGAAGAGCGAT
67	3591	3616	25	-	0.56	3500	93	ATAGGAGGCCTAGGTTGAGGTTGAC
68	3606	3631	25	-	0.64	3500	108	AGGTGGCTAGAATAAATAGGAGGCC
69	3634	3655	21	-	0.57	3500	136	GGATTGAGTAAACGGCTAGGC
70	3775	3816	41	-	0.56	3773	4	TTCTTGTGTTGTGATAAGGGTGGAGAGGTTAAAGGAGCCAC
71	3814	3838	24	-	0.58	3777	39	ATGGCAGGAGTAATCAGAGGTGTT
72	3823	3854	31	-	0.55	3777	48	ATGGCCAAGGGTCATGATGGCAGGAGTAATC
73	3867	3888	21	-	0.57	3777	92	GTTGGTCTCTGCTAGTGTGGA
74	3872	3913	41	-	0.68	3777	97	CTTCGGCAAGGTCGAAGGGGGTTCGGTTGGTCTCTGCTAGT
75	3941	3987	46	-	0.63	3911	32	TTCGGCTATGAAGAATAGGGCGAAGGGGCCTGCGGCGTATTCGATG
76	3994	4035	41	-	0.54	3911	85	TAGGAAGATTGTAGTGGTGAGGGTGTTTATTATAATAATGT
77	4038	4078	40	-	0.6	4022	18	ATGTTGTGTAGAGTTCAGGGGAGAGTGCGTCATATGTTGT
78	4074	4125	51	-	0.55	4073	3	AATTCATAAGAACAGGGAGGTTAGAAGTAGGGTCTTGGTGACAAAATATGT
79	4118	4159	41	-	0.68	4088	32	GTTGGTCGTAGCGGAATCGGGGGTATGCTGTTCGAATTCAT
80	4147	4177	30	-	0.5	4088	61	TTCATAGGAGGTGTATGAGTTGGTCGTAGC
81	4164	4186	22	-	0.55	4088	78	GGAAGTTTTTTCATAGGAGGTG
82	4168	4189	21	-	0.57	4088	82	GTAGGAAGTTTTTTCATAGGA
83	4173	4212	39	-	0.51	4088	87	TATAAGTAATGCTAGGGTGAGTGGTAGGAAGTTTTTTCA
84	4209	4270	61	-	0.67	4088	123	ATATTTCTTAGGTTTGAGGGGGAATGCTGGAGATTGTAATGGGTATGGAGACATATCATAT
85	4333	4374	41	-	0.59	4312	23	GAGAATTTTGGATTCTCAGGGATGGGTTCGATTCTCATAGT
86	4359	4410	51	-	0.65	4312	49	GACCTTACTTTAGGATGGGGTGTGATAGGTGGCACGGAGAATTTTGGATTC
87	4441	4508	67	-	0.76	4428	15	GATGGTAGAGTAGATGACGGGTTGGGCCAGGGGATTAATTAGTACGGGAAGGGTATAACCAACATTT
88	4596	4636	40	-	0.53	4450	148	GCAGCTTCTGTGGAACGAGGGTTTATTTTTTTGGTTAGAA
89	4643	4663	20	-	0.5	4450	195	GTTGCTTGCGTGAGGAAATA
90	4645	4670	25	-	0.56	4450	197	GGATGCGGTTGCTTGCGTGAGGAAA
91	4664	4684	20	-	0.5	4450	216	ATTAGAAGGATTATGGATGC
92	4777	4817	40	-	0.63	4714	65	TGGGACTCAGAAGTGAAAGGGGGCTATTCCTAGTTTTATT
93	4811	4854	43	-	0.72	4714	99	GCAGGCCGGATGTCAGAGGGGTGCCTTGGGTAACCTCTGGGAC
94	4859	4901	42	-	0.69	4848	13	TTGGTATATGATTGAGATGGGGGCTAGTTTTTGTCATGTGAG
95	4887	4927	40	-	0.53	4848	41	AGGCTTACGTTTAGTGAGGGAGAGATTTGGTATATGATTG
96	4934	4954	20	-	0.5	4925	11	ATGGATAAGATTGAGAGAGT
97	5090	5110	20	-	0.5	5008	84	GTAGTAGTTAGGATAATATA
98	5122	5169	47	-	0.6	5113	11	AGGTGCGAGATAGTAGTAGGGTCGTGGTGCTGGAGTTTAAGTTGAGT
99	5174	5229	55	-	0.69	5113	63	GGCCTCCTAGGGAGAGGAGGGTGGATGGAATTAAGGGTGTTAGTCATGTTAGCTT
100	5211	5254	43	-	0.88	5113	100	GGCAAAAAGCCGGTTAGCGGGGGCAGGCCTCCTAGGGAGAGGA
101	5236	5256	20	-	0.5	5113	125	TGGGCAAAAAGCCGGTTAGC
102	5282	5404	122	-	0.79	5113	171	TTTACGTTGTTAGATATGGGGAGTAGTGTGATTGAGGTGGAGTAGATTAGGCGTAGGTAGAAGTAGAGGTTAAGGAGGGTGATGGTGGCTATGATGGTGGGGATGATGAGGCTATTGTTTTT
103	5416	5508	92	-	0.99	5317	101	AGATTATTAGTATAAAAGGGGAGATAGGTAGGAGTAGCGTGGTAAGGGCGATGAGTGTGGGGAGGAATGGGGTGGGTTTTGTATGTTCAAAC
104	5641	5665	24	-	0.5	5472	171	TTGGTCTAGTAAGGGCTTAGCTTA
105	5702	5722	20	-	0.5	5472	232	AAGCCAGTTGATTAGGGTGC
106	5736	5763	27	+	0.59	5852	88	CGCCGCCGGGAAAAAAGGCGGGAGAAG
107	5817	5838	21	+	0.52	5852	13	CTCGGAGCTGGTAAAAAGAGG
108	5870	5916	46	-	0.8	5472	400	GGTCGGCGAACATCAGTGGGGGTGAGGTAAAATGGCTGAGTGAAGC
109	5991	6011	20	-	0.5	5472	521	AAGGAGGCTTAGAGCTGTGC
110	5999	6019	20	-	0.5	5472	529	GCTCGAATAAGGAGGCTTAG
111	6003	6023	20	-	0.5	5472	533	CTCGGCTCGAATAAGGAGGC
112	6063	6085	22	-	0.5	5472	593	TGGGCTGTGACGATAACGTTGT
113	6107	6127	20	-	0.5	5472	637	ATTATGATGGGTATTACTAT
114	6135	6206	71	-	0.59	5472	665	GCTTATGTTGTTTATGCGGGGAAACGCCATATCGGGGGCACCGATTATTAGGGGAACTAGTCAGTTGCCAA
115	6202	6248	46	-	0.59	6195	9	AGATGCGAGCAGGAGTAGGAGAGAGGGAGGTAAGAGTCAGAAGCTT
116	6246	6266	20	+	0.5	6288	21	CTGCTATAGTGGAGGCCGGA
117	6249	6279	30	+	0.57	6288	8	CTATAGTGGAGGCCGGAGCAGGAACAGGTT
118	6298	6319	21	-	0.52	6281	19	GGGTGGGAGTAGTTCCCTGCT
119	6302	6336	34	-	0.62	6301	3	GGTCTACGGAGGCTCCAGGGTGGGAGTAGTTCCC
120	6320	6361	41	-	0.56	6301	21	GCTAGGTGTAAGGAGAAGATGGTTAGGTCTACGGAGGCTCC
121	6363	6383	20	+	0.5	6484	100	GTGTCTCCTCTATCTTAGGG
122	6376	6396	20	+	0.5	6484	87	CTTAGGGGCCATCAATTTCA
123	6400	6468	68	-	0.91	6361	41	GGACGGATCAGACGAAGAGGGGCGTTTGGTATTGGGTTATGGCAGGGGGTTTTATATTGATAATTGTT
124	6461	6482	21	-	0.57	6445	18	GACTGCTGTGATTAGGACGGA
125	6465	6485	20	-	0.5	6445	22	TAGGACTGCTGTGATTAGGA
126	6471	6493	22	-	0.5	6445	28	AGGAGAAGTAGGACTGCTGTGA
127	6475	6515	40	-	0.55	6445	32	AGCAGCTAGGACTGGGAGAGATAGGAGAAGTAGGACTGCT
128	6525	6578	53	-	0.58	6518	9	TCCTCCGGCGGGGTCGAAGAAGGTGGTGTTGAGGTTGCGGTCTGTTAGTAGTA
129	6563	6587	24	-	0.92	6538	27	GGGGTCTCCTCCTCCGGCGGGGTC
130	6575	6609	34	-	0.59	6538	39	AGAATAGGTGTTGGTATAGAATGGGGTCTCCTCC
131	6803	6823	20	-	0.5	6538	267	GAGGTGAAATATGCTCGTGT
132	6824	6864	40	-	0.57	6538	288	ATACTTTGACGCCGGTGGGGATAGCGATGATTATGGTAGC
133	7013	7049	36	-	0.5	6923	92	TGATAGGACATAGTGGAAGTGAGCTACAACGTAGTA
134	7076	7116	40	-	0.68	6923	155	GGGTGTAGCCTGAGAATAGGGGAAATCAGTGAATGAAGCC
135	7100	7148	48	-	0.54	6923	179	AGTGAAATGGATTTTGGCGTAGGTTTGGTCTAGGGTGTAGCCTGAGAA
136	7130	7150	20	-	0.55	7130	2	ATAGTGAAATGGATTTTGGC
137	7193	7252	59	-	0.58	7187	8	CATGTGGTGTATGCATCGGGGTAGTCCGAGTAACGTCGGGGCATTCCGGATAGGCCGAG
138	7379	7428	49	-	0.82	7256	125	CGGGTTCTTCGAATGTGTGGTAGGGTGGGGGGCATCCATATAGTCACTC
139	7472	7511	39	-	0.51	7459	15	AAAGTCATGGAGGCCATGGGGTTGGCTTGAAACCAGCTT
140	7645	7684	39	-	0.54	7637	10	AAGGAAAATGATTATGAGGGCGTGATCATGAAAGGTGAT
141	7673	7693	20	-	0.5	7637	38	GAAGCAGATAAGGAAAATGA
142	7678	7700	22	-	0.55	7637	43	GGACTAGGAAGCAGATAAGGAA
143	7687	7727	40	-	0.57	7637	52	TTGTGAGTGTTAGGAAAAGGGCATACAGGACTAGGAAGCA
144	7712	7732	20	-	0.5	7637	77	TTTTGTTGTGAGTGTTAGGA
145	7769	7844	75	-	0.83	7637	134	TTATGTAAAGGATGCGTAGGGATGGGAGGGCGATGAGGACTAGGATGATGGCGGGCAGGATAGTTCAGACGGTTT
146	7846	7885	39	-	0.51	7831	17	AATTGATTTGATGGTAAGGGAGGGATCGTTGACCTCGTC
147	7934	7976	42	-	0.76	7891	45	CTGGTTCTAGGAATAATGGGGGAAGTATGTAGGAGTTGAAGA
148	8008	8048	40	-	0.68	7978	32	TAATTATTATACGAATGGGGGCTTCAATCGGGAGTACTAC
149	8105	8130	25	-	0.56	8103	4	GTTTGGTTTAGACGTCCGGGAATTG
150	8114	8150	36	-	0.56	8115	1	GTCGTGTAGCGGTGAAAGTGGTTTGGTTTAGACGTC
151	8207	8247	40	-	0.5	8190	19	ATTTCAAAGATTTTTAGGGGAATTAATTCTAGGACGATGG
152	8248	8303	55	-	1.11	8190	60	TTTACAGTGGGCTCTAGAGGGGGTAGAGGGGGTGCTATAGGGTAAATACGGGCCC
153	8291	8311	20	-	0.5	8190	103	AAGTTAGCTTTACAGTGGGC
154	8339	8359	20	-	0.5	8190	151	GTAAAGAGGTGTTGGTTCTC
155	8341	8361	20	-	0.5	8190	153	CTGTAAAGAGGTGTTGGTTC
156	8349	8389	40	-	0.6	8190	161	TACGGTAGTATTTAGTTGGGGCATTTCACTGTAAAGAGGT
157	8376	8454	78	-	0.73	8375	3	TTTAATATTTTTAGTTGGGTGATGAGGAATAGTGTAAGGAGTATGGGGGTAATTATGGTGGGCCATACGGTAGTATTT
158	8447	8499	52	-	0.71	8392	57	TTTATTTTTATGGGCTTTGGTGAGGGAGGTAGGTGGTAGTTTGTGTTTAATA
159	8539	8596	57	-	0.67	8509	32	TGATCAGTACTGCGGCGGGTAGGCCTAGGATTGTGGGGGCAATGAATGAAGCGAACA
160	8586	8643	57	-	0.88	8585	3	GTTGATGAGATATTTGGAGGTGGGGATCAATAGAGGGGGAAATAGAATGATCAGTAC
161	8625	8646	21	-	0.57	8585	42	GTTGTTGATGAGATATTTGGA
162	8637	8678	41	-	0.54	8585	54	TTGATTAGTCATTGTTGGGTGGTGATTAGTCGGTTGTTGAT
163	8766	8797	31	-	0.58	8714	54	AGTGAGGCAGGAGTCCGAGGAGGTTAGTTGT
164	8782	8833	51	-	0.69	8714	70	CTAGGTTTATAGATAGTTGGGTGGTTGGTGTAAATGAGTGAGGCAGGAGTC
165	8823	8855	32	-	0.66	8714	111	GCTCATAAGGGGATGGCCATGGCTAGGTTTAT
166	8838	8858	20	-	0.55	8714	126	CCCGCTCATAAGGGGATGGC
167	8911	8959	48	-	0.83	8714	199	CGATAATAACTAGTATGGGGATAAGGGGTGTAGGTGTGCCTTGTGGTA
168	8958	9010	52	-	0.58	8922	38	CGGTTAGGCGTACGGCCAGGGCTATTGGTTGAATGAGTAGGCTGATGGTTTC
169	8994	9015	21	-	0.57	8922	74	GTTAGCGGTTAGGCGTACGGC
170	8999	9019	20	-	0.5	8922	79	TAATGTTAGCGGTTAGGCGT
171	9040	9061	21	-	0.57	9040	2	GGGTGGCGCTTCCAATTAGGT
172	9048	9078	30	-	0.53	9040	10	AATGGTTGATATTGCTAGGGTGGCGCTTCC
173	9063	9104	41	-	0.61	9056	9	AAGATGATAAGTGTAGAGGGAAGGTTAATGGTTGATATTGC
174	9151	9171	20	-	0.5	9065	88	TGTGAAAACGTAGGCTTGGA
175	9180	9202	22	-	0.5	9065	117	TGTTGTCGTGCAGGTAGAGGCT
176	9192	9233	41	-	0.51	9065	129	ATGATAGGCATGTGATTGGTGGGTCATTATGTGTTGTCGTG
177	9224	9245	21	-	0.62	9224	2	GGGTTTTACTATATGATAGGC
178	9227	9265	38	-	0.63	9224	5	CCTGTTAGGGGTCATGGGCTGGGTTTTACTATATGATA
179	9251	9273	22	-	0.5	9238	15	AGAGGGCCCCTGTTAGGGGTCA
180	9263	9303	40	-	0.6	9253	12	TGGCTAGGCCGGAGGTCATTAGGAGGGCTGAGAGGGCCCC
181	9341	9374	33	-	0.58	9319	24	TTGGTATATGGTTAGTGTGTTGGTTAGTAGGCC
182	9398	9437	39	-	0.54	9319	81	TTTTTGGACAGGTGGTGTGTGGTGGCCTTGGTATGTGCT
183	9419	9441	22	-	0.55	9319	102	GGCCTTTTTGGACAGGTGGTGT
184	9496	9550	54	-	0.8	9481	17	TGCCCTCCTAGTTGGGGGGTAGGGGCTAGGCTGGAGTGGTAAAAGGCTCAGAAA
185	9545	9615	70	-	0.89	9542	5	ATACGGATGTGTTTAGGAGTGGGACTTCTAGGGGATTTAGCGGGGTGATGCCTGTTGGGGGCCAGTGCCC
186	9597	9617	20	-	0.5	9576	23	TAATACGGATGTGTTTAGGA
187	9713	9747	34	-	0.5	9621	94	ACTCTGAGGCTTGTAGGAGGGTAAAATAGAGACC
188	9837	9857	20	-	0.5	9805	34	GATAGTGAGGAAAGTTGAGC
189	9845	9866	21	-	0.57	9805	42	GATGAAGCAGATAGTGAGGAA
190	9858	9878	20	-	0.5	9805	55	TATTAGTTGGCGGATGAAGC
191	9861	9881	20	-	0.5	9805	58	AAATATTAGTTGGCGGATGA
192	10071	10110	39	-	0.51	10060	13	TTAGTAGTAAGGCTAGGAGGGTGTTGATTATTAAAATTA
193	10171	10225	54	-	0.91	10060	113	AAGAATTTTATGGAGAAAGGGACGCGGGCGGGGGATATAGGGTCGAAGCCGCAC
194	10251	10318	67	-	0.73	10202	51	ATTAGTGGCAGGTTAGTTGTTTGTAGGGCTCATGGTAGGGGTAAAAGGAGGGCAATTTCTAGATCAA
195	10319	10350	31	-	0.52	10202	119	GGATGATGATTAATAAGAGGGATGACATAAC
196	10345	10368	23	-	0.52	10202	145	AGGCCAGACTTAGGGCTAGGATG
197	10453	10493	40	-	0.55	10202	253	AATATTTATGTAAATGAGGGGCATTTGGTAAATATGATTA
198	10531	10571	40	-	0.57	10497	36	TTCTAGGCATAGTAGGGAGGATATGAGGTGTGAGCGATAT
199	10593	10646	53	-	0.68	10578	17	CACAATATTGGCTAAGAGGGAGTGGGTGTTGAGGGTTATGAGAGTAGCTATAA
200	10652	10672	20	-	0.55	10600	54	GCGGCAAAGACTAGTATGGC
201	10669	10689	20	+	0.55	10780	90	CGCCTGCGAAGCAGCGGTGG
202	10672	10694	22	+	0.5	10780	85	CTGCGAAGCAGCGGTGGGCCTA
203	10688	10716	28	-	0.64	10600	90	TGGAGATTGAGACTAGTAGGGCTAGGCC
204	10731	10751	20	-	0.5	10732	1	GTTTAGGTTATGTACGTAGT
205	10734	10754	20	-	0.5	10732	4	TAGGTTTAGGTTATGTACGT
206	10736	10764	28	-	0.5	10736	2	AGCATTGGAGTAGGTTTAGGTTATGTAC
207	10850	10889	39	-	0.51	10738	114	GGTTAAAAAATAGTAGGGGGATGATGCTAATAATTAGGC
208	10897	10970	73	-	1.16	10738	161	AGGTAGTTAGTATTAGGAGGGGGGTTGTTAGGGGGTCGGAGGAAAAGGTTGGGGAACAGCTAAATAGGTTGTT
209	10952	10972	20	-	0.5	10909	45	TCAGGTAGTTAGTATTAGGA
210	10955	10999	44	-	0.66	10909	48	GCTTGCCATGATTGTGAGGGGTAGGAGTCAGGTAGTTAGTATTA
211	11001	11024	23	-	0.52	10972	31	GTGGTTCGCTGGATAAGTGGCGT
212	11040	11080	40	-	0.57	11035	7	AATTAAGGAGATTTGTAGGGAGATTAGTATAGAGAGGTAG
213	11119	11163	44	-	0.77	11035	86	CGGGTGATGATAGCCAAGGTGGGGATAAGTGTGGTTTCGAAGAA
214	11153	11173	20	-	0.5	11035	120	GTTGCCTCATCGGGTGATGA
215	11156	11178	22	-	0.55	11035	123	GGCTGGTTGCCTCATCGGGTGA
216	11168	11188	20	-	0.5	11035	135	CAGGCGTTCTGGCTGGTTGC
217	11170	11190	20	-	0.5	11035	137	TTCAGGCGTTCTGGCTGGTT
218	11196	11224	28	-	0.54	11035	163	TACTAGGGTGTAGAATAGGAAGTATGTG
219	11208	11254	46	-	0.78	11035	175	AATTAGTGCGATGAGTAGGGGAAGGGAGCCTACTAGGGTGTAGAAT
220	11286	11326	40	-	0.55	11225	63	GGAGTTTGATAGTTCTTGGGCAGTGAGAGTGAGTAGTAGA
221	11317	11337	20	-	0.5	11225	94	TTGTTGGCTCAGGAGTTTGA
222	11388	11445	57	-	0.53	11360	30	ATTGACCCAGCGATGGGGGCTTCGACATGGGCTTTAGGGAGTCATAAGTGGAGTCCG
223	11470	11490	20	+	0.5	11693	202	CTAGGCGGCTATGGTATAAT
224	11472	11492	20	+	0.5	11693	200	AGGCGGCTATGGTATAATAC
225	11488	11533	45	-	0.78	11454	36	GGCTATGTGTTTTGTCAGGGGGTTGAGAATGAGTGTGAGGCGTAT
226	11516	11560	44	-	0.73	11454	64	TCATAGGGATAGTACAAGGAAGGGGTAGGCTATGTGTTTTGTCA
227	11570	11590	20	-	0.5	11529	43	TAGGCAGATGGAGCTTGTTA
228	11576	11598	22	-	0.5	11529	49	GTTTGTCGTAGGCAGATGGAGC
229	11638	11662	24	-	0.5	11638	2	AATGGCTGTTACTACGAGGGCTAT
230	11650	11693	43	-	0.72	11640	12	CGCCGGTGAAGCTTCAGGGGGTTTGGATGAGAATGGCTGTTAC
231	11841	11887	46	-	0.83	11763	80	CAGTAGGTTAATAGTGGGGGGTAAGGCGAGGTTAGCGAGGCTTGCT
232	11951	11999	48	-	0.63	11892	61	TTGTGGTAAATATGTAGAGGGAGTATAGGGCTGTGACTAGTATGTTGA
233	11994	12014	20	+	0.5	12595	580	CACAACACAATGGGGCTCAC
234	11996	12016	20	+	0.5	12595	578	CAACACAATGGGGCTCACTC
235	12006	12038	32	-	0.5	11999	9	TTATGTTGTTAATGTGGTGGGTGAGTGAGCCC
236	12053	12127	74	-	0.89	12033	22	CCCGGTAATGATGTCGGGGTTGAGGGATAGGAGGAGAATGGGGGATAGGTGTATGAACATGAGGGTGTTTTCTC
237	12218	12257	39	-	0.51	12077	143	CCATGTTGTTAGACATGGGGGCATGAGTTAGCAGTTCTT
238	12284	12307	23	-	0.57	12280	6	TTGGGGCCTAAGACCAATGGATA
239	12292	12314	22	-	0.5	12280	14	AAAATTTTTGGGGCCTAAGACC
240	12299	12320	21	-	0.52	12280	21	TGCACCAAAATTTTTGGGGCC
241	12339	12359	20	-	0.55	12280	61	GTTATAGTAGTGTGCATGGT
242	12341	12423	82	-	1.04	12280	63	TTTTTTGTTAGGGTTAACGAGGGTGGTAAGGATGGGGGGAATTAGGGAAGTCAGGGTTAGGGTGGTTATAGTAGTGTGCATG
243	12405	12429	24	-	0.5	12346	61	TGAGTTTTTTTTGTTAGGGTTAAC
244	12411	12453	42	-	0.62	12346	67	AATGGATTTTACATAATGGGGGTATGAGTTTTTTTTGTTAGG
245	12459	12479	20	-	0.5	12458	3	AGACTGATAATAAAGGTGGA
246	12462	12503	41	-	0.59	12458	6	CACATGAATATTGTTGTGGGGAAGAGACTGATAATAAAGGT
247	12528	12584	56	-	0.64	12528	2	TCTAGTTTGAAGCTTAGGGAGAGCTGGGTTGTTTGGGTTGTGGCTCAGTGTCAGTT
248	12585	12612	27	-	0.52	12584	3	TACAGGGATGAATATTATGGAGAAGTA
249	12666	12687	21	-	0.52	12666	2	GAACTGATTAATGTTTGGGTC
250	12729	12755	26	-	0.5	12694	37	AGTTGGAATAGGTTGTTAGCGGTAAC
251	12741	12761	20	-	0.5	12740	3	ATGAACAGTTGGAATAGGTT
252	12825	12845	20	-	0.5	12740	87	TGAATGGCTGCTGTGTTGGC
253	12837	12857	20	-	0.5	12830	9	TATAGGACTGCTTGAATGGC
254	12841	12861	20	-	0.5	12830	13	GTTGTATAGGACTGCTTGAA
255	12846	12866	20	-	0.5	12830	18	ATACGGTTGTATAGGACTGC
256	12894	12914	20	-	0.5	12878	18	GAGTGTAGGATAAATCATGC
257	12907	12938	31	-	0.55	12878	31	ATTTGTTGTGGGTCTCATGAGTTGGAGTGTA
258	12920	12960	40	-	0.57	12878	44	TGGATTAGCGTTTAGAAGGGCTATTTGTTGTGGGTCTCAT
259	12947	12989	42	-	0.83	12878	71	AGGAGGAGGCCTAGTAGTGGGGTGAGGCTTGGATTAGCGTTT
260	12971	12991	20	-	0.5	12878	95	CTAGGAGGAGGCCTAGTAGT
261	13003	13090	87	-	1.03	13002	3	TAGTGCTTGAGTGGAGTAGGGCTGAGACTGGGGTGGGGCCTTCTATGGCTGAGGGGAGTCAGGGGTGGAGACCTAATTGGGCTGATT
262	13104	13150	46	-	0.87	13100	6	GTGGGCTATTTTCTGCTAGGGGGTGGAAGCGGATGAGTAAGAAGAT
263	13134	13166	32	-	0.5	13100	36	GTTAGAGTTTGGATTAGTGGGCTATTTTCTGC
264	13308	13348	40	-	0.6	13260	50	TGGCTTTGAAGAAGGCGTGGGTACAGATGTGCAGGAATGC
265	13330	13350	20	-	0.5	13260	72	TATGGCTTTGAAGAAGGCGT
266	13332	13352	20	-	0.5	13260	74	AGTATGGCTTTGAAGAAGGC
267	13366	13392	26	-	0.5	13260	108	ATTGTTAAGGTTGTGGATGATGGACC
268	13375	13395	20	-	0.5	13260	117	TTCATTGTTAAGGTTGTGGA
269	13417	13470	53	-	0.6	13418	1	TAGGCTGCCAATGGTGAGGGAGGTTGAAGTGAGAGGTATGGTTTTGAGTAGTC
270	13565	13604	39	-	0.51	13557	10	CTATAGGCGCTTGTCAGGGAGGTAGCGATGAGAGTAATA
271	13618	13643	25	-	0.56	13596	24	CGAGGTTGACCTGTTAGGGTGAGAA
272	13627	13670	43	-	0.7	13596	33	TCGTTAATGTTAGTAAGGGTGGGGAAGCGAGGTTGACCTGTTA
273	13658	13712	54	-	0.87	13596	64	GCTGCCAGGCGTTTAATGGGGTTTAGTAGGGTGGGGTTATTTTCGTTAATGTTA
274	13734	13824	90	-	1.01	13712	24	TAGGAAAGTGACAGCGAGGGCTGTGAGTTTTAGGTAGAGGGGGATTGTTGTTTGGAAGGGGGATGCGGGGGAAATGTTGTTAGTAATGAG
275	13819	13839	20	-	0.55	13802	19	GGCTGTTAGAAGTCCTAGGA
276	13824	13872	48	-	0.52	13802	24	TTTAAGTTTGTTGGTTAGGTAGTTGAGGTCTAGGGCTGTTAGAAGTCC
277	13860	13900	40	-	0.5	13802	60	AATAAAATGTGCATAGTGGGGATTTTATTTTAAGTTTGTT
278	13914	13943	29	-	0.59	13802	114	GTGCGGTGTGTGATGCTAGGGTAGAATCC
279	13926	13967	41	-	0.63	13917	11	GTAAGAAGGCCTAGATAGGGGATTGTGCGGTGTGTGATGCT
280	13957	13978	21	-	0.57	13934	25	GGTTTTGGCTCGTAAGAAGGC
281	13960	14010	50	-	0.76	13934	28	TAGTCAGGTTAGGTCTAGGAGGAGTAGGGGCAGGTTTTGGCTCGTAAGAA
282	14031	14084	53	-	0.6	14029	4	ATGCCTTTTTGGGTTGAGGTGATGATGGAGGTGGAGATTTGGTGCTGTGAAAT
283	14094	14176	82	-	0.8	14077	19	TGTAATTGAGATTGCTCGGGGGAATAGGTTATGTGATTAGGAGTAGGGTTAGGATGAGTGGGAAGAAGAAAGAGAGGAAGTA
284	14184	14204	20	-	0.5	14077	109	GTTGAACATTGTTTGTTGGT
285	14207	14271	64	-	0.73	14077	132	ATTCGGGAGGATCCTATTGGTGCGGGGGCTTTGTATGATTATGGGCGTTGATTAGTAGTGGTTA
286	14254	14302	48	-	0.83	14252	4	AATAATTTATGAAGGAGAGGGGTCAGGGTTGATTCGGGAGGATCCTAT
287	14316	14410	94	-	0.87	14306	12	CTTGGTGAGTGTTTTAGTGGGGTTAGCGATGGAGGTAGGATTGGTGCTGTGGGTGAAAGAGTATGATGGGGTGGTGGTTGTGGTAAACTTTAAT
288	14392	14447	55	-	0.96	14365	29	AGGAGTATCCTGAGGCATGGGGGTCAGGGGTTGAGGTCTTGGTGAGTGTTTTAGT
289	14468	14509	41	-	0.71	14457	13	TTTTTTAATTTATTTAGGGGGAATGATGGTTGTCTTTGGAT
290	14500	14551	51	-	0.67	14457	45	TATTATTCTGAATTTTGGGGGAGGTTATATGGGTTTAATAGTTTTTTTAAT
291	14538	14580	42	-	0.5	14507	33	CTGATTGTTAGCGGTGTGGTCGGGTGTGTTATTATTCTGAAT
292	14602	14661	59	-	0.71	14561	43	TTGTTTCTGTTGAGTGTGGGTTTAGTAATGGGGTTTGTGGGGTTTTCTTCTAAGCCTTC
293	14731	14791	60	-	0.78	14699	34	GTTAATTAATTTTATTAGGGGGTTAATTTTGCGTATTGGGGTCATTGGTGTTCTTGTAGT
294	14786	14835	49	-	1.06	14787	1	CATGCGGAGATGTTGGATGGGGTGGGGAGGTCGATGAATGAGTGGTTAA
295	14846	14866	20	-	0.5	14839	9	GCAGGCGCCAAGGAGTGAGC
296	14852	14872	20	-	0.5	14839	15	GATCAGGCAGGCGCCAAGGA
297	14892	14916	24	-	0.58	14862	32	GGTGAGTAGTGTATGGCTAGGAAT
298	14899	14919	20	-	0.55	14862	39	TCTGGTGAGTAGTGTATGGC
299	14902	14943	41	-	0.51	14862	42	ATTGATGAAAAGGCGGTTGAGGCGTCTGGTGAGTAGTGTAT
300	14925	14964	39	-	0.51	14907	20	ACGTCTCGAGTGATGTGGGCGATTGATGAAAAGGCGGTT
301	14972	14992	20	-	0.5	14907	67	AAGGTAGCGGATGATTCAGC
302	15039	15059	20	+	0.6	15095	35	CGGGCGAGGCCTATATTACG
303	15126	15146	20	-	0.5	15058	70	GGAGGACATAGCCTATGAAG
304	15245	15287	42	-	0.62	15219	28	AGGTAAAGAATCGTGTGAGGGTGGGACTGTCTACTGAGTAGC
305	15281	15315	34	-	0.5	15258	25	GCAATAATGAAGGGTAAGATGAAGTGAAAGGTAA
306	15297	15322	25	-	0.64	15258	41	TAGGGCTGCAATAATGAAGGGTAAG
307	15308	15350	42	-	0.55	15258	52	CGTGCAAGAATAGGAGGTGGAGTGCTGCTAGGGCTGCAATAA
308	15349	15427	78	-	0.62	15324	27	TTTGATTGTGTAGTAAGGGTGGAAGGTGATTTTATCGGAATGGGAGGTGATTCCTAGGGGGTTGTTTGATCCCGTTTC
309	15413	15436	23	-	0.52	15324	91	GAGGGCGTCTTTGATTGTGTAGT
310	15430	15451	21	-	0.67	15429	3	GAAGAGAAGTAAGCCGAGGGC
311	15470	15496	26	-	0.54	15439	33	TAGGAGGTCTGGTGAGAATAGTGTTA
312	15478	15498	20	-	0.5	15476	4	CCTAGGAGGTCTGGTGAGAA
313	15481	15509	28	-	0.61	15476	7	TGTCTGGGTCGCCTAGGAGGTCTGGTGA
314	15496	15563	67	-	1.15	15485	13	ATCATTCGGGCTTGATGTGGGGAGGGGTGTTTAAGGGGTTGGCTAGGGTATAATTGTCTGGGTCGCC
315	15569	15595	26	-	0.5	15565	6	GGATCGGAGAATTGTGTAGGCGAATA
316	15613	15655	42	-	0.6	15565	50	TATTGCTAGGATGAGGATGGATAGTAATAGGGCAAGGACGCC
317	15637	15685	48	-	0.81	15565	74	TTGTTGTTTGGATATATGGAGGATGGGGATTATTGCTAGGATGAGGAT
318	15681	15701	20	-	0.5	15565	118	GGCGAAATATTATGCTTTGT
319	15707	15727	20	-	0.5	15565	144	GAGTCAATAAAGTGATTGGC
320	15719	15759	40	-	0.5	15565	156	ATTCAGGTTAGAATGAGGAGGTCTGCGGCTAGGAGTCAAT
321	15817	15871	54	-	0.5	15798	21	TTTGTTTTCAATTAGGGAGATAGTTGGTATTAGGATTAGGATTGTTGTGAAGTA
322	15966	15999	33	-	0.55	15962	6	TTAGCTTTGGGTGCTAATGGTGGAGTTAAAGAC
323	15985	16005	20	-	0.5	15962	25	AGAATCTTAGCTTTGGGTGC
324	16015	16053	38	+	0.5			ATTCTCTGTTCTTTCATGGGGAAGCAGATTTGGGTACC
325	16048	16090	42	-	0.64	15962	88	ACATAGCGGTTGTTGATGGGTGAGTCAATACTTGGGTGGTAC
326	16129	16151	22	-	0.55	16128	3	GGTGGTCAAGTATTTATGGTAC
327	16148	16169	21	-	0.57	16128	22	GGGTTTTTATGTACTACAGGT
328	16152	16208	57	-	0.89	16128	26	CTTGCTTGTAAGCATGGGGGGGGGGGGTTTGATGTGGGTTGGGTTTTTATGTACTAC
329	16229	16249	20	-	0.5	16229	3	AGTTGCAGTTGATGTGTGAT
330	16235	16284	49	-	0.8	16235	3	TTGTTGGTATCCTAGTGGGTGAGGGGTGGCTTTGGAGTTGCAGTTGATG
331	16269	16309	40	-	0.57	16242	30	TATGTACTGTTAAGGGTGGGTAGGTTTGTTGGTATCCTAG
332	16291	16311	20	-	0.5	16242	52	ACTATGTACTGTTAAGGGTG
333	16333	16388	55	-	0.69	16242	94	CTATCTGAGGGGGGTCATCCATGGGGACGAGAAGGGATTTGACTGTAATGTGCTA
334	16371	16393	22	-	0.77	16242	132	GACCCCTATCTGAGGGGGGTCA
335	16387	16420	33	-	0.58	16242	148	TGATTTCACGGAGGATGGTGGTCAAGGGACCCC
336	16403	16428	25	-	0.64	16401	5	CGGGATATTGATTTCACGGAGGATG
337	16422	16442	20	-	0.5	16401	24	GTAGCACTCTTGTGCGGGAT
338	16432	16452	20	-	0.5	16430	5	AGCGAGGAGAGTAGCACTCT
339	16443	16463	20	-	0.5	16440	6	TATGGGCCCGGAGCGAGGAG
340	16516	16564	48	-	0.63	16487	32	TGATGTCTTATTTAAGGGGAACGTGTGGGCTATTTAGGCTTTATGGCC

## Sheet: Table S3 QGRS predicted-G4
Table S3: QGRSmapper Predicted G4 Motifs
	G4.start	G4.end	width	strand	score	nearest.mtRNAP.pause.pos	nearest.mtRNAP.pause.distance	Predicted.G4.Sequence
1	6257	6277	21	+	20	6287	9	GGAGGCCGGAGCAGGAACAGG
2	6257	6271	15	+	19	6287	15	GGAGGCCGGAGCAGG
3	6260	6277	18	+	19	6287	9	GGCCGGAGCAGGAACAGG
4	16400	16411	12	-	20	16399	0	GGAGGATGGTGG
5	16394	16411	18	-	17	16240	153	GGAGGATGGTGGTCAAGG
6	16393	16411	19	-	18	16240	152	GGAGGATGGTGGTCAAGGG
7	16394	16408	15	-	19	16240	153	GGATGGTGGTCAAGG
8	16393	16408	16	-	18	16240	152	GGATGGTGGTCAAGGG
9	16278	16296	19	-	18	16240	37	GGGTGGGTAGGTTTGTTGG
10	16278	16295	18	-	17	16240	37	GGTGGGTAGGTTTGTTGG
11	16250	16268	19	-	17	16240	9	GGGTGAGGGGTGGCTTTGG
12	16250	16267	18	-	18	16240	9	GGTGAGGGGTGGCTTTGG
13	16184	16192	11	-	21	16127	56	GGGAGGGGG
14	15727	15743	17	-	18	15564	162	GGAGGTCTGCGGCTAGG
15	15658	15676	19	-	17	15564	93	GGATATATGGAGGATGGGG
16	15659	15676	18	-	17	15564	94	GGATATATGGAGGATGGG
17	15660	15676	17	-	17	15564	95	GGATATATGGAGGATGG
18	15522	15544	23	-	19	15506	15	GGGAGGGGTGTTTAAGGGGTTGG
19	15517	15538	22	-	18	15506	10	GGTGTTTAAGGGGTTGGCTAGG
20	15516	15538	23	-	19	15506	9	GGTGTTTAAGGGGTTGGCTAGGG
21	15485	15503	19	-	17	15484	0	GGTCGCCTAGGAGGTCTGG
22	14983	15007	25	-	19	14906	76	GGCGCCATTGGCGTGAAGGTAGCGG
23	14915	14932	18	-	18	14906	8	GGCGGTTGAGGCGTCTGG
24	14862	14876	15	-	19	14861	0	GGAGGATCAGGCAGG
25	14866	14884	19	-	17	14861	4	GGTGATTTGGAGGATCAGG
26	14862	14884	23	-	17	14861	0	GGTGATTTGGAGGATCAGGCAGG
27	14854	14876	23	-	17	14838	15	GGAGGATCAGGCAGGCGCCAAGG
28	14854	14873	20	-	18	14838	15	GGATCAGGCAGGCGCCAAGG
29	14806	14821	16	-	20	14789	16	GGATGGGGTGGGGAGG
30	14809	14830	22	-	18	14789	19	GGAGATGTTGGATGGGGTGGGG
31	14810	14830	21	-	17	14789	20	GGAGATGTTGGATGGGGTGGG
32	14811	14830	20	-	17	14789	21	GGAGATGTTGGATGGGGTGG
33	14519	14535	17	-	17	14506	12	GGGGGAGGTTATATGGG
34	14412	14434	23	-	21	14410	1	GGCATGGGGGTCAGGGGTTGAGG
35	14406	14428	23	-	19	14405	0	GGGGTCAGGGGTTGAGGTCTTGG
36	14406	14427	22	-	19	14405	0	GGGTCAGGGGTTGAGGTCTTGG
37	14406	14426	21	-	19	14405	0	GGTCAGGGGTTGAGGTCTTGG
38	14359	14380	22	-	19	14305	53	GGAGGTAGGATTGGTGCTGTGG
39	14358	14380	23	-	17	14305	52	GGAGGTAGGATTGGTGCTGTGGG
40	14367	14380	14	-	19	14364	2	GGAGGTAGGATTGG
41	14359	14377	19	-	18	14305	53	GGTAGGATTGGTGCTGTGG
42	14358	14377	20	-	17	14305	52	GGTAGGATTGGTGCTGTGGG
43	14328	14342	15	-	19	14305	22	GGGTGGTGGTTGTGG
44	14328	14341	14	-	19	14305	22	GGTGGTGGTTGTGG
45	14262	14283	22	-	17	14251	10	GGGTCAGGGTTGATTCGGGAGG
46	14262	14282	21	-	17	14251	10	GGTCAGGGTTGATTCGGGAGG
47	14116	14137	22	-	19	14076	39	GGAGTAGGGTTAGGATGAGTGG
48	14115	14137	23	-	18	14076	38	GGAGTAGGGTTAGGATGAGTGGG
49	14051	14074	24	-	19	14040	10	GGGTTGAGGTGATGATGGAGGTGG
50	14054	14074	21	-	17	14040	13	GGGTTGAGGTGATGATGGAGG
51	14054	14073	20	-	17	14040	13	GGTTGAGGTGATGATGGAGG
52	14051	14073	23	-	19	14040	10	GGTTGAGGTGATGATGGAGGTGG
53	14051	14067	17	-	17	14040	10	GGTGATGATGGAGGTGG
54	14043	14067	25	-	19	14040	2	GGTGATGATGGAGGTGGAGATTTGG
55	14043	14058	16	-	17	14040	2	GGAGGTGGAGATTTGG
56	13971	13990	20	-	21	13933	37	GGAGTAGGGGCAGGTTTTGG
57	13989	14004	16	-	19	13933	55	GGTTAGGTCTAGGAGG
58	13983	14004	22	-	18	13933	49	GGTTAGGTCTAGGAGGAGTAGG
59	13983	13999	17	-	19	13933	49	GGTCTAGGAGGAGTAGG
60	13977	13999	23	-	17	13933	43	GGTCTAGGAGGAGTAGGGGCAGG
61	13981	13999	19	-	17	13933	47	GGTCTAGGAGGAGTAGGGG
62	13982	13999	18	-	18	13933	48	GGTCTAGGAGGAGTAGGG
63	13971	13993	23	-	19	13933	37	GGAGGAGTAGGGGCAGGTTTTGG
64	13977	13993	17	-	17	13933	43	GGAGGAGTAGGGGCAGG
65	13839	13860	22	-	18	13801	37	GGTTAGGTAGTTGAGGTCTAGG
66	13838	13860	23	-	18	13801	36	GGTTAGGTAGTTGAGGTCTAGGG
67	13757	13771	15	-	19	13744	12	GGAAGGGGGATGCGG
68	13756	13771	16	-	18	13744	11	GGAAGGGGGATGCGGG
69	13754	13767	14	-	19	13744	9	GGGGGATGCGGGGG
70	13364	13384	21	-	20	13259	104	GGTTGTGGATGATGGACCCGG
71	13296	13315	20	-	17	13259	36	GGAATGCTAGGTGTGGTTGG
72	13119	13132	14	-	19	13099	19	GGGGGTGGAAGCGG
73	12542	12568	27	-	19	12533	8	GGGAGAGCTGGGTTGTTTGGGTTGTGG
74	12393	12412	20	-	17	12345	47	GGTTAACGAGGGTGGTAAGG
75	12387	12412	26	-	19	12345	41	GGTTAACGAGGGTGGTAAGGATGGGG
76	12388	12412	25	-	18	12345	42	GGTTAACGAGGGTGGTAAGGATGGG
77	12389	12412	24	-	17	12345	43	GGTTAACGAGGGTGGTAAGGATGG
78	12385	12412	28	-	20	12345	39	GGTTAACGAGGGTGGTAAGGATGGGGGG
79	12385	12403	19	-	17	12345	39	GGGTGGTAAGGATGGGGGG
80	12377	12403	27	-	20	12345	31	GGGTGGTAAGGATGGGGGGAATTAGGG
81	12378	12403	26	-	19	12345	32	GGGTGGTAAGGATGGGGGGAATTAGG
82	12386	12403	18	-	17	12345	40	GGGTGGTAAGGATGGGGG
83	12389	12403	15	-	20	12345	43	GGGTGGTAAGGATGG
84	12388	12403	16	-	20	12345	42	GGGTGGTAAGGATGGG
85	12387	12403	17	-	19	12345	41	GGGTGGTAAGGATGGGG
86	12377	12402	26	-	21	12345	31	GGTGGTAAGGATGGGGGGAATTAGGG
87	12386	12402	17	-	17	12345	40	GGTGGTAAGGATGGGGG
88	12385	12402	18	-	18	12345	39	GGTGGTAAGGATGGGGGG
89	12388	12402	15	-	19	12345	42	GGTGGTAAGGATGGG
90	12389	12402	14	-	19	12345	43	GGTGGTAAGGATGG
91	12368	12390	23	-	17	12345	22	GGGGGGAATTAGGGAAGTCAGGG
92	12369	12390	22	-	17	12345	23	GGGGGGAATTAGGGAAGTCAGG
93	12362	12389	28	-	61	12345	16	GGGGGAATTAGGGAAGTCAGGGTTAGGG
94	12368	12389	22	-	17	12345	22	GGGGGAATTAGGGAAGTCAGGG
95	12369	12389	21	-	17	12345	23	GGGGGAATTAGGGAAGTCAGG
96	12362	12387	26	-	19	12345	16	GGGAATTAGGGAAGTCAGGGTTAGGG
97	12363	12387	25	-	18	12345	17	GGGAATTAGGGAAGTCAGGGTTAGG
98	12363	12386	24	-	19	12345	17	GGAATTAGGGAAGTCAGGGTTAGG
99	12362	12386	25	-	19	12345	16	GGAATTAGGGAAGTCAGGGTTAGGG
100	12359	12379	21	-	17	12345	13	GGGAAGTCAGGGTTAGGGTGG
101	12359	12378	20	-	17	12345	13	GGAAGTCAGGGTTAGGGTGG
102	12086	12111	26	-	21	12076	9	GGGTTGAGGGATAGGAGGAGAATGGG
103	12085	12112	28	-	20	12076	8	GGGGTTGAGGGATAGGAGGAGAATGGGG
104	12087	12112	26	-	19	12076	10	GGGGTTGAGGGATAGGAGGAGAATGG
105	12094	12112	19	-	17	12076	17	GGGGTTGAGGGATAGGAGG
106	12085	12111	27	-	20	12076	8	GGGTTGAGGGATAGGAGGAGAATGGGG
107	12087	12111	25	-	20	12076	10	GGGTTGAGGGATAGGAGGAGAATGG
108	12094	12111	18	-	17	12076	17	GGGTTGAGGGATAGGAGG
109	12085	12110	26	-	19	12076	8	GGTTGAGGGATAGGAGGAGAATGGGG
110	12086	12110	25	-	20	12076	9	GGTTGAGGGATAGGAGGAGAATGGG
111	12087	12110	24	-	20	12076	10	GGTTGAGGGATAGGAGGAGAATGG
112	12094	12110	17	-	18	12076	17	GGTTGAGGGATAGGAGG
113	12086	12104	19	-	17	12076	9	GGGATAGGAGGAGAATGGG
114	12079	12104	26	-	19	12076	2	GGGATAGGAGGAGAATGGGGGATAGG
115	12084	12104	21	-	17	12076	7	GGGATAGGAGGAGAATGGGGG
116	12085	12104	20	-	17	12076	8	GGGATAGGAGGAGAATGGGG
117	12087	12104	18	-	18	12076	10	GGGATAGGAGGAGAATGG
118	12086	12103	18	-	17	12076	9	GGATAGGAGGAGAATGGG
119	12087	12103	17	-	18	12076	10	GGATAGGAGGAGAATGG
120	12079	12098	20	-	17	12076	2	GGAGGAGAATGGGGGATAGG
121	12084	12098	15	-	18	12076	7	GGAGGAGAATGGGGG
122	11857	11872	16	-	20	11852	4	GGGGGGTAAGGCGAGG
123	11848	11871	24	-	18	11843	4	GGGGGTAAGGCGAGGTTAGCGAGG
124	11848	11870	23	-	18	11843	4	GGGGTAAGGCGAGGTTAGCGAGG
125	11848	11869	22	-	18	11843	4	GGGTAAGGCGAGGTTAGCGAGG
126	11848	11868	21	-	18	11843	4	GGTAAGGCGAGGTTAGCGAGG
127	10999	11022	24	-	19	10971	27	GGTTCACTGGATAAGTGGCGTTGG
128	10936	10955	20	-	17	10908	27	GGAGGGGGGTTGTTAGGGGG
129	10939	10955	17	-	17	10908	30	GGAGGGGGGTTGTTAGG
130	10938	10955	18	-	17	10908	29	GGAGGGGGGTTGTTAGGG
131	10936	10952	17	-	17	10908	27	GGGGGGTTGTTAGGGGG
132	10929	10951	23	-	17	10908	20	GGGGGTTGTTAGGGGGTCGGAGG
133	10932	10951	20	-	17	10908	23	GGGGGTTGTTAGGGGGTCGG
134	10936	10951	16	-	17	10908	27	GGGGGTTGTTAGGGGG
135	10932	10949	18	-	17	10908	23	GGGTTGTTAGGGGGTCGG
136	10929	10949	21	-	17	10908	20	GGGTTGTTAGGGGGTCGGAGG
137	10929	10948	20	-	17	10908	20	GGTTGTTAGGGGGTCGGAGG
138	10923	10940	18	-	17	10908	14	GGGGGTCGGAGGAAAAGG
139	10929	10940	12	-	20	10908	20	GGGGGTCGGAGG
140	10917	10939	23	-	19	10908	8	GGGGTCGGAGGAAAAGGTTGGGG
141	10918	10939	22	-	18	10908	9	GGGGTCGGAGGAAAAGGTTGGG
142	10919	10939	21	-	17	10908	10	GGGGTCGGAGGAAAAGGTTGG
143	10923	10938	16	-	19	10908	14	GGGTCGGAGGAAAAGG
144	10919	10938	20	-	17	10908	10	GGGTCGGAGGAAAAGGTTGG
145	10918	10938	21	-	18	10908	9	GGGTCGGAGGAAAAGGTTGGG
146	10917	10938	22	-	18	10908	8	GGGTCGGAGGAAAAGGTTGGGG
147	10918	10937	20	-	17	10908	9	GGTCGGAGGAAAAGGTTGGG
148	10917	10937	21	-	20	10908	8	GGTCGGAGGAAAAGGTTGGGG
149	10919	10937	19	-	19	10908	10	GGTCGGAGGAAAAGGTTGG
150	10923	10937	15	-	19	10908	14	GGTCGGAGGAAAAGG
151	10919	10933	15	-	19	10908	10	GGAGGAAAAGGTTGG
152	10918	10933	16	-	19	10908	9	GGAGGAAAAGGTTGGG
153	10917	10933	17	-	19	10908	8	GGAGGAAAAGGTTGGGG
154	10613	10637	25	-	20	10599	13	GGCTAAGAGGGAGTGGGTGTTGAGG
155	10544	10566	23	-	17	10496	47	GGCATAGTAGGGAGGATATGAGG
156	10271	10292	22	-	20	10201	69	GGCTCATGGTAGGGGTAAAAGG
157	10271	10293	23	-	19	10201	69	GGGCTCATGGTAGGGGTAAAAGG
158	10268	10285	18	-	17	10201	66	GGTAGGGGTAAAAGGAGG
159	10267	10285	19	-	19	10201	65	GGTAGGGGTAAAAGGAGGG
160	10184	10207	24	-	62	10182	1	GGGACGCGGGCGGGGGATATAGGG
161	10195	10214	20	-	17	10182	12	GGAGAAAGGGACGCGGGCGG
162	10194	10214	21	-	18	10182	11	GGAGAAAGGGACGCGGGCGGG
163	10193	10214	22	-	19	10182	10	GGAGAAAGGGACGCGGGCGGGG
164	10192	10214	23	-	21	10182	9	GGAGAAAGGGACGCGGGCGGGGG
165	10185	10207	23	-	19	10182	2	GGGACGCGGGCGGGGGATATAGG
166	10192	10206	15	-	18	10182	9	GGACGCGGGCGGGGG
167	10185	10206	22	-	17	10182	2	GGACGCGGGCGGGGGATATAGG
168	10184	10200	17	-	17	10182	1	GGGCGGGGGATATAGGG
169	10184	10199	16	-	17	10182	1	GGCGGGGGATATAGGG
170	9521	9537	17	-	18	9480	40	GGGGGGTAGGGGCTAGG
171	9512	9536	25	-	19	9480	31	GGGGGTAGGGGCTAGGCTGGAGTGG
172	9517	9536	20	-	18	9480	36	GGGGGTAGGGGCTAGGCTGG
173	9512	9535	24	-	19	9480	31	GGGGTAGGGGCTAGGCTGGAGTGG
174	9517	9535	19	-	18	9480	36	GGGGTAGGGGCTAGGCTGG
175	9517	9534	18	-	19	9480	36	GGGTAGGGGCTAGGCTGG
176	9512	9534	23	-	18	9480	31	GGGTAGGGGCTAGGCTGGAGTGG
177	9512	9533	22	-	18	9480	31	GGTAGGGGCTAGGCTGGAGTGG
178	9517	9533	17	-	19	9480	36	GGTAGGGGCTAGGCTGG
179	9512	9529	18	-	19	9480	31	GGGGCTAGGCTGGAGTGG
180	9505	9529	25	-	19	9480	24	GGGGCTAGGCTGGAGTGGTAAAAGG
181	9512	9528	17	-	19	9480	31	GGGCTAGGCTGGAGTGG
182	9505	9528	24	-	19	9480	24	GGGCTAGGCTGGAGTGGTAAAAGG
183	9505	9527	23	-	18	9480	24	GGCTAGGCTGGAGTGGTAAAAGG
184	9512	9527	16	-	20	9480	31	GGCTAGGCTGGAGTGG
185	9505	9522	18	-	19	9480	24	GGCTGGAGTGGTAAAAGG
186	9416	9441	26	-	19	9318	97	GGCCTTTTTGGACAGGTGGTGTGTGG
187	9423	9441	19	-	17	9318	104	GGCCTTTTTGGACAGGTGG
188	9407	9432	26	-	19	9318	88	GGACAGGTGGTGTGTGGTGGCCTTGG
189	9413	9432	20	-	17	9318	94	GGACAGGTGGTGTGTGGTGG
190	9416	9432	17	-	18	9318	97	GGACAGGTGGTGTGTGG
191	9413	9427	15	-	18	9318	94	GGTGGTGTGTGGTGG
192	9407	9427	21	-	17	9318	88	GGTGGTGTGTGGTGGCCTTGG
193	9407	9424	18	-	18	9318	88	GGTGTGTGGTGGCCTTGG
194	9289	9302	14	-	19	9252	36	GGCTAGGCCGGAGG
195	9281	9302	22	-	19	9252	28	GGCTAGGCCGGAGGTCATTAGG
196	9281	9297	17	-	17	9252	28	GGCCGGAGGTCATTAGG
197	9277	9297	21	-	18	9252	24	GGCCGGAGGTCATTAGGAGGG
198	9278	9297	20	-	17	9252	25	GGCCGGAGGTCATTAGGAGG
199	9277	9293	17	-	17	9252	24	GGAGGTCATTAGGAGGG
200	9278	9293	16	-	17	9252	25	GGAGGTCATTAGGAGG
201	9268	9290	23	-	17	9252	15	GGTCATTAGGAGGGCTGAGAGGG
202	9269	9290	22	-	18	9252	16	GGTCATTAGGAGGGCTGAGAGG
203	8983	9004	22	-	20	8921	61	GGCGTACGGCCAGGGCTATTGG
204	8991	9009	19	-	19	8921	69	GGTTAGGCGTACGGCCAGG
205	8990	9009	20	-	19	8921	68	GGTTAGGCGTACGGCCAGGG
206	8829	8847	19	-	20	8713	115	GGGGATGGCCATGGCTAGG
207	8829	8846	18	-	20	8713	115	GGGATGGCCATGGCTAGG
208	8829	8845	17	-	19	8713	115	GGATGGCCATGGCTAGG
209	8775	8792	18	-	17	8713	61	GGCAGGAGTCCGAGGAGG
210	8559	8583	25	-	19	8508	50	GGCGGGTAGGCCTAGGATTGTGGGG
211	8560	8583	24	-	19	8508	51	GGCGGGTAGGCCTAGGATTGTGGG
212	8561	8583	23	-	19	8508	52	GGCGGGTAGGCCTAGGATTGTGG
213	8568	8583	16	-	19	8508	59	GGCGGGTAGGCCTAGG
214	8561	8580	20	-	19	8508	52	GGGTAGGCCTAGGATTGTGG
215	8560	8580	21	-	19	8508	51	GGGTAGGCCTAGGATTGTGGG
216	8559	8580	22	-	18	8508	50	GGGTAGGCCTAGGATTGTGGGG
217	8561	8579	19	-	19	8508	52	GGTAGGCCTAGGATTGTGG
218	8560	8579	20	-	18	8508	51	GGTAGGCCTAGGATTGTGGG
219	8559	8579	21	-	17	8508	50	GGTAGGCCTAGGATTGTGGGG
220	8558	8575	18	-	18	8508	49	GGCCTAGGATTGTGGGGG
221	8467	8488	22	-	20	8456	10	GGGCTTTGGTGAGGGAGGTAGG
222	8464	8488	25	-	19	8456	7	GGGCTTTGGTGAGGGAGGTAGGTGG
223	8471	8488	18	-	18	8456	14	GGGCTTTGGTGAGGGAGG
224	8464	8487	24	-	19	8456	7	GGCTTTGGTGAGGGAGGTAGGTGG
225	8467	8487	21	-	17	8456	10	GGCTTTGGTGAGGGAGGTAGG
226	8471	8487	17	-	19	8456	14	GGCTTTGGTGAGGGAGG
227	8467	8481	15	-	20	8456	10	GGTGAGGGAGGTAGG
228	8464	8481	18	-	19	8456	7	GGTGAGGGAGGTAGGTGG
229	8464	8476	13	-	20	8456	7	GGGAGGTAGGTGG
230	8464	8475	12	-	20	8456	7	GGAGGTAGGTGG
231	8397	8417	21	-	17	8391	5	GGAGTATGGGGGTAATTATGG
232	8393	8410	18	-	17	8391	1	GGGGGTAATTATGGTGGG
233	8394	8410	17	-	17	8391	2	GGGGGTAATTATGGTGG
234	8385	8407	23	-	17	8374	10	GGTAATTATGGTGGGCCATACGG
235	8252	8284	33	-	64	8189	62	GGGGTAGAGGGGGTGCTATAGGGTAAATACGGG
236	8274	8294	21	-	17	8189	84	GGCTCTAGAGGGGGTAGAGGG
237	8273	8294	22	-	17	8189	83	GGCTCTAGAGGGGGTAGAGGGG
238	8272	8294	23	-	17	8189	82	GGCTCTAGAGGGGGTAGAGGGGG
239	8275	8294	20	-	17	8189	85	GGCTCTAGAGGGGGTAGAGG
240	8272	8285	14	-	19	8189	82	GGGGGTAGAGGGGG
241	8263	8285	23	-	17	8189	73	GGGGGTAGAGGGGGTGCTATAGG
242	8263	8284	22	-	17	8189	73	GGGGTAGAGGGGGTGCTATAGG
243	8263	8283	21	-	17	8189	73	GGGTAGAGGGGGTGCTATAGG
244	8263	8282	20	-	17	8189	73	GGTAGAGGGGGTGCTATAGG
245	7958	7982	25	-	20	7890	67	GGTCGCCTGGTTCTAGGAATAATGG
246	7966	7991	26	-	19	7890	75	GGAGTCGCAGGTCGCCTGGTTCTAGG
247	7957	7982	26	-	19	7890	66	GGTCGCCTGGTTCTAGGAATAATGGG
248	7955	7974	20	-	17	7890	64	GGTTCTAGGAATAATGGGGG
249	7807	7835	29	-	21	7793	13	GGATGCGTAGGGATGGGAGGGCGATGAGG
250	7807	7826	20	-	18	7793	13	GGGATGGGAGGGCGATGAGG
251	7807	7825	19	-	17	7793	13	GGATGGGAGGGCGATGAGG
252	7801	7825	25	-	19	7793	7	GGATGGGAGGGCGATGAGGACTAGG
253	7801	7821	21	-	19	7793	7	GGGAGGGCGATGAGGACTAGG
254	7801	7820	20	-	17	7793	7	GGAGGGCGATGAGGACTAGG
255	7794	7817	24	-	19	7793	0	GGGCGATGAGGACTAGGATGATGG
256	7794	7816	23	-	19	7793	0	GGCGATGAGGACTAGGATGATGG
257	7790	7808	19	-	19	7779	10	GGACTAGGATGATGGCGGG
258	7791	7808	18	-	18	7779	11	GGACTAGGATGATGGCGG
259	7786	7802	17	-	19	7779	6	GGATGATGGCGGGCAGG
260	7693	7715	23	-	19	7636	56	GGAAAAGGGCATACAGGACTAGG
261	7487	7503	17	-	19	7458	28	GGAGGCCATGGGGTTGG
262	7398	7410	13	-	20	7255	142	GGTAGGGTGGGGG
263	7115	7133	19	-	20	6922	192	GGCGTAGGTTTGGTCTAGG
264	7121	7140	20	-	19	6922	198	GGATTTTGGCGTAGGTTTGG
265	7114	7133	20	-	19	6922	191	GGCGTAGGTTTGGTCTAGGG
266	6539	6557	19	-	17	6537	1	GGTGGTGTTGAGGTTGCGG
267	6482	6507	26	-	19	6477	4	GGACTGGGAGAGATAGGAGAAGTAGG
268	6427	6448	22	-	20	6360	66	GGCGTTTGGTATTGGGTTATGG
269	6427	6450	24	-	19	6360	66	GGGGCGTTTGGTATTGGGTTATGG
270	6427	6449	23	-	19	6360	66	GGGCGTTTGGTATTGGGTTATGG
271	6420	6441	22	-	20	6360	59	GGTATTGGGTTATGGCAGGGGG
272	6421	6441	21	-	20	6360	60	GGTATTGGGTTATGGCAGGGG
273	6422	6441	20	-	19	6360	61	GGTATTGGGTTATGGCAGGG
274	6423	6441	19	-	19	6360	62	GGTATTGGGTTATGGCAGG
275	6420	6435	16	-	18	6360	59	GGGTTATGGCAGGGGG
276	6335	6357	23	-	18	6330	4	GGTGTAAGGAGAAGATGGTTAGG
277	6328	6350	23	-	18	6324	3	GGAGAAGATGGTTAGGTCTACGG
278	6325	6341	17	-	18	6324	0	GGTTAGGTCTACGGAGG
279	6318	6336	19	-	18	6300	17	GGTCTACGGAGGCTCCAGG
280	6317	6336	20	-	17	6300	16	GGTCTACGGAGGCTCCAGGG
281	6314	6329	16	-	18	6300	13	GGAGGCTCCAGGGTGG
282	6313	6329	17	-	18	6300	12	GGAGGCTCCAGGGTGGG
283	6219	6237	19	-	19	6194	24	GGAGTAGGAGAGAGGGAGG
284	5434	5450	17	-	21	5421	12	GGGGAGGAATGGGGTGG
285	5433	5450	18	-	20	5421	11	GGGGAGGAATGGGGTGGG
286	5434	5449	16	-	18	5421	12	GGGAGGAATGGGGTGG
287	5433	5449	17	-	19	5421	11	GGGAGGAATGGGGTGGG
288	5317	5337	21	-	17	5316	0	GGTTAAGGAGGGTGATGGTGG
289	5320	5337	18	-	19	5316	3	GGTTAAGGAGGGTGATGG
290	5317	5331	15	-	18	5316	0	GGAGGGTGATGGTGG
291	5308	5331	24	-	17	5286	21	GGAGGGTGATGGTGGCTATGATGG
292	5308	5328	21	-	17	5286	21	GGGTGATGGTGGCTATGATGG
293	5303	5327	25	-	18	5286	16	GGTGATGGTGGCTATGATGGTGGGG
294	5304	5327	24	-	17	5286	17	GGTGATGGTGGCTATGATGGTGGG
295	5308	5327	20	-	17	5286	21	GGTGATGGTGGCTATGATGG
296	5305	5327	23	-	17	5286	18	GGTGATGGTGGCTATGATGGTGG
297	5305	5321	17	-	17	5286	18	GGTGGCTATGATGGTGG
298	5304	5321	18	-	17	5286	17	GGTGGCTATGATGGTGGG
299	5303	5321	19	-	17	5286	16	GGTGGCTATGATGGTGGGG
300	5210	5236	27	-	19	5112	97	GGGGGCAGGCCTCCTAGGGAGAGGAGG
301	5219	5236	18	-	17	5112	106	GGGGGCAGGCCTCCTAGG
302	5213	5234	22	-	18	5112	100	GGGCAGGCCTCCTAGGGAGAGG
303	5210	5234	25	-	18	5112	97	GGGCAGGCCTCCTAGGGAGAGGAGG
304	5213	5233	21	-	17	5112	100	GGCAGGCCTCCTAGGGAGAGG
305	5209	5229	21	-	17	5112	96	GGCCTCCTAGGGAGAGGAGGG
306	5210	5229	20	-	17	5112	97	GGCCTCCTAGGGAGAGGAGG
307	5206	5220	15	-	19	5112	93	GGGAGAGGAGGGTGG
308	5202	5220	19	-	17	5112	89	GGGAGAGGAGGGTGGATGG
309	5193	5219	27	-	19	5112	80	GGAGAGGAGGGTGGATGGAATTAAGGG
310	5194	5219	26	-	19	5112	81	GGAGAGGAGGGTGGATGGAATTAAGG
311	5202	5219	18	-	17	5112	89	GGAGAGGAGGGTGGATGG
312	5206	5219	14	-	19	5112	93	GGAGAGGAGGGTGG
313	5194	5214	21	-	18	5112	81	GGAGGGTGGATGGAATTAAGG
314	5193	5214	22	-	17	5112	80	GGAGGGTGGATGGAATTAAGGG
315	5202	5214	13	-	20	5112	89	GGAGGGTGGATGG
316	5194	5211	18	-	18	5112	81	GGGTGGATGGAATTAAGG
317	5193	5211	19	-	17	5112	80	GGGTGGATGGAATTAAGGG
318	5194	5210	17	-	17	5112	81	GGTGGATGGAATTAAGG
319	5193	5210	18	-	17	5112	80	GGTGGATGGAATTAAGGG
320	4374	4398	25	-	19	4311	62	GGATGGGGTGTGATAGGTGGCACGG
321	4379	4398	20	-	17	4311	67	GGATGGGGTGTGATAGGTGG
322	4374	4392	19	-	17	4311	62	GGTGTGATAGGTGGCACGG
323	4137	4156	20	-	17	4087	49	GGTCGTAGCGGAATCGGGGG
324	3888	3909	22	-	19	3885	2	GGCAAGGTCGAAGGGGGTTCGG
325	3893	3909	17	-	18	3885	7	GGCAAGGTCGAAGGGGG
326	3884	3897	14	-	19	3877	6	GGGGGTTCGGTTGG
327	3831	3852	22	-	17	3776	54	GGCCAAGGGTCATGATGGCAGG
328	3782	3799	18	-	19	3776	5	GGGTGGAGAGGTTAAAGG
329	3782	3798	17	-	18	3776	5	GGTGGAGAGGTTAAAGG
330	3626	3642	17	-	18	3499	126	GGCTAGGCTAGAGGTGG
331	3566	3589	24	-	64	3499	66	GGGGGTTGGGTATGGGGAGGGGGG
332	3597	3613	17	-	19	3499	97	GGAGGCCTAGGTTGAGG
333	3588	3613	26	-	19	3499	88	GGAGGCCTAGGTTGAGGTTGACCAGG
334	3588	3610	23	-	19	3499	88	GGCCTAGGTTGAGGTTGACCAGG
335	3585	3604	20	-	17	3499	85	GGTTGAGGTTGACCAGGGGG
336	3581	3598	18	-	17	3499	81	GGTTGACCAGGGGGTTGG
337	3580	3598	19	-	17	3499	80	GGTTGACCAGGGGGTTGGG
338	3570	3589	20	-	17	3499	70	GGGGGTTGGGTATGGGGAGG
339	3569	3589	21	-	19	3499	69	GGGGGTTGGGTATGGGGAGGG
340	3568	3589	22	-	19	3499	68	GGGGGTTGGGTATGGGGAGGGG
341	3567	3589	23	-	19	3499	67	GGGGGTTGGGTATGGGGAGGGGG
342	3575	3589	15	-	19	3499	75	GGGGGTTGGGTATGG
343	3574	3589	16	-	18	3499	74	GGGGGTTGGGTATGGG
344	3570	3588	19	-	17	3499	70	GGGGTTGGGTATGGGGAGG
345	3569	3588	20	-	62	3499	69	GGGGTTGGGTATGGGGAGGG
346	3568	3588	21	-	64	3499	68	GGGGTTGGGTATGGGGAGGGG
347	3567	3588	22	-	63	3499	67	GGGGTTGGGTATGGGGAGGGGG
348	3570	3587	18	-	20	3499	70	GGGTTGGGTATGGGGAGG
349	3567	3587	21	-	19	3499	67	GGGTTGGGTATGGGGAGGGGG
350	3568	3587	20	-	19	3499	68	GGGTTGGGTATGGGGAGGGG
351	3569	3587	19	-	20	3499	69	GGGTTGGGTATGGGGAGGG
352	3566	3587	22	-	19	3499	66	GGGTTGGGTATGGGGAGGGGGG
353	3570	3586	17	-	21	3499	70	GGTTGGGTATGGGGAGG
354	3569	3586	18	-	20	3499	69	GGTTGGGTATGGGGAGGG
355	3568	3586	19	-	19	3499	68	GGTTGGGTATGGGGAGGGG
356	3567	3586	20	-	19	3499	67	GGTTGGGTATGGGGAGGGGG
357	3567	3582	16	-	18	3499	67	GGGTATGGGGAGGGGG
358	3566	3582	17	-	19	3499	66	GGGTATGGGGAGGGGGG
359	3567	3581	15	-	19	3499	67	GGTATGGGGAGGGGG
360	3494	3514	21	-	17	3460	33	GGGTGATGGTAGATGTGGCGG
361	3493	3514	22	-	17	3460	32	GGGTGATGGTAGATGTGGCGGG
362	3494	3513	20	-	17	3460	33	GGTGATGGTAGATGTGGCGG
363	3493	3513	21	-	17	3460	32	GGTGATGGTAGATGTGGCGGG
364	3486	3507	22	-	17	3460	25	GGTAGATGTGGCGGGTTTTAGG
365	3484	3507	24	-	17	3460	23	GGTAGATGTGGCGGGTTTTAGGGG
366	3485	3507	23	-	17	3460	24	GGTAGATGTGGCGGGTTTTAGGG
367	3476	3498	23	-	17	3460	15	GGCGGGTTTTAGGGGCTCTTTGG
368	3311	3331	21	-	20	3283	27	GGAGTAGGAGGTTGGCCATGG
369	3310	3331	22	-	17	3283	26	GGAGTAGGAGGTTGGCCATGGG
370	3317	3331	15	-	19	3316	0	GGAGTAGGAGGTTGG
371	3311	3325	15	-	19	3283	27	GGAGGTTGGCCATGG
372	3310	3325	16	-	18	3283	26	GGAGGTTGGCCATGGG
373	2761	2789	29	-	21	360	2400	GGTAGTTTAGGACCTGTGGGTTTGTTAGG
374	2771	2794	24	-	18	360	2410	GGTTTGGTAGTTTAGGACCTGTGG
375	2770	2794	25	-	18	360	2409	GGTTTGGTAGTTTAGGACCTGTGGG
376	2483	2502	20	-	19	360	2122	GGTAAACAGGCGGGGTAAGA
377	1690	1715	26	-	21	360	1329	GGTTGTCTGGTAGTAAGGTGGAGTGG
378	1714	1734	21	-	19	360	1353	GGGTAAATGGTTTGGCTAAGG
379	1714	1733	20	-	19	360	1353	GGTAAATGGTTTGGCTAAGG
380	1706	1726	21	-	19	360	1345	GGTTTGGCTAAGGTTGTCTGG
381	1698	1721	24	-	19	360	1337	GGCTAAGGTTGTCTGGTAGTAAGG
382	1695	1715	21	-	17	360	1334	GGTTGTCTGGTAGTAAGGTGG
383	1690	1707	18	-	17	360	1329	GGTAGTAAGGTGGAGTGG
384	1689	1707	19	-	17	360	1328	GGTAGTAAGGTGGAGTGGG
385	1684	1699	16	-	19	360	1323	GGTGGAGTGGGTTTGG
386	1677	1699	23	-	18	360	1316	GGTGGAGTGGGTTTGGGGCTAGG
387	1683	1699	17	-	19	360	1322	GGTGGAGTGGGTTTGGG
388	1677	1696	20	-	19	360	1316	GGAGTGGGTTTGGGGCTAGG
389	1483	1498	16	-	19	360	1122	GGAGGGTGACGGGCGG
390	1225	1242	18	-	17	360	864	GGTGGTGAGGTTGATCGG
391	1224	1242	19	-	17	360	863	GGTGGTGAGGTTGATCGGG
392	792	806	15	-	19	360	431	GGGGGTGTGGCTAGG
393	552	572	21	-	17	360	191	GGGGGTGTCTTTGGGGTTTGG
394	548	569	22	-	17	360	187	GGTGTCTTTGGGGTTTGGTTGG
395	543	569	27	-	19	360	182	GGTGTCTTTGGGGTTTGGTTGGTTCGG
396	543	560	18	-	19	360	182	GGGGTTTGGTTGGTTCGG
397	542	560	19	-	19	360	181	GGGGTTTGGTTGGTTCGGG
398	541	560	20	-	19	360	180	GGGGTTTGGTTGGTTCGGGG
399	536	560	25	-	19	360	175	GGGGTTTGGTTGGTTCGGGGTATGG
400	535	560	26	-	19	360	174	GGGGTTTGGTTGGTTCGGGGTATGGG
401	541	559	19	-	19	360	180	GGGTTTGGTTGGTTCGGGG
402	543	559	17	-	19	360	182	GGGTTTGGTTGGTTCGG
403	542	559	18	-	19	360	181	GGGTTTGGTTGGTTCGGG
404	535	558	24	-	19	360	174	GGTTTGGTTGGTTCGGGGTATGGG
405	534	558	25	-	19	360	173	GGTTTGGTTGGTTCGGGGTATGGGG
406	536	558	23	-	18	360	175	GGTTTGGTTGGTTCGGGGTATGG
407	543	558	16	-	20	360	182	GGTTTGGTTGGTTCGG
408	542	558	17	-	19	360	181	GGTTTGGTTGGTTCGGG
409	541	558	18	-	19	360	180	GGTTTGGTTGGTTCGGGG
410	535	553	19	-	19	360	174	GGTTGGTTCGGGGTATGGG
411	536	553	18	-	19	360	175	GGTTGGTTCGGGGTATGG
412	534	553	20	-	17	360	173	GGTTGGTTCGGGGTATGGGG
413	494	511	18	-	19	360	133	GGGTAGGATGGGCGGGGG
414	497	511	15	-	20	360	136	GGGTAGGATGGGCGG
415	496	511	16	-	20	360	135	GGGTAGGATGGGCGGG
416	495	511	17	-	19	360	134	GGGTAGGATGGGCGGGG
417	494	510	17	-	19	360	133	GGTAGGATGGGCGGGGG
418	497	510	14	-	21	360	136	GGTAGGATGGGCGG
419	496	510	15	-	20	360	135	GGTAGGATGGGCGGG
420	495	510	16	-	19	360	134	GGTAGGATGGGCGGGG
421	370	387	18	-	19	360	9	GGTTAGGCTGGTGTTAGG
422	369	387	19	-	18	360	8	GGTTAGGCTGGTGTTAGGG
423	304	315	14	-	21	1	302	GGGGGAGGGGGG
424	298	315	20	-	19	1	296	GGGGGAGGGGGGGTTTGG
425	295	315	23	-	17	1	293	GGGGGAGGGGGGGTTTGGTGG
426	298	314	19	-	19	1	296	GGGGAGGGGGGGTTTGG
427	295	314	22	-	19	1	293	GGGGAGGGGGGGTTTGGTGG
428	306	314	11	-	21	1	304	GGGGAGGGG
429	305	314	12	-	20	1	303	GGGGAGGGGG
430	304	314	13	-	19	1	302	GGGGAGGGGGG
431	295	313	21	-	17	1	293	GGGAGGGGGGGTTTGGTGG
432	298	313	18	-	20	1	296	GGGAGGGGGGGTTTGG
433	303	313	13	-	19	1	301	GGGAGGGGGGG
434	298	312	17	-	21	1	296	GGAGGGGGGGTTTGG
435	295	312	20	-	17	1	293	GGAGGGGGGGTTTGGTGG
436	303	312	12	-	20	1	301	GGAGGGGGGG
437	298	311	16	-	20	1	296	GAGGGGGGGTTTGG
438	295	311	19	-	18	1	293	GAGGGGGGGTTTGGTGG
439	295	309	16	-	19	1	293	GGGGGGGTTTGGTGG
440	295	308	14	-	19	1	293	GGGGGGTTTGGTGG

## Sheet: Table S4 Disease Mutations
Table S4: Disease Mutations in Predicted G4 motifs
Gene	Point Mutation	G4_start	G4_end	strand
MT_CO1	6253	6246	6266	+
MT_CO1	6253	6249	6279	+
MT_CO1	6261	6246	6266	+
MT_CO1	6261	6249	6279	+
MT_CO1	6267	6249	6279	+
MT_CO1	6367	6363	6383	+
MT_ND4L	10676	10669	10689	+
MT_ND4L	10676	10672	10694	+
MT_ND4L	10680	10669	10689	+
MT_ND4L	10680	10672	10694	+
MT_ND4	11470	11470	11490	+
MT_ND4	11994	11994	12014	+
MT_ND4	12015	11996	12016	+
MT_CYB	15043	15039	15059	+
MT_CYB	15059	15039	15059	+
MT_CR	114	109	129	-
MT_CR	295	279	299	-
MT_CR	295	283	331	-
MT_CR	309	283	331	-
MT_CR	309	283	331	-
MT_CR	310	283	331	-
MT_CR	315	283	331	-
MT_CR	351	331	394	-
MT_CR	462	412	485	-
MT_CR	489	473	528	-
MT_CR	499	473	528	-
MT_CR	547	512	588	-
MT_CR	573	512	588	-
MT_CR	576	512	588	-
MT_ND1	3308	3289	3314	-
MT_ND1	3308	3296	3355	-
MT_ND1	3308	3289	3314	-
MT_ND1	3308	3296	3355	-
MT_ND1	3310	3289	3314	-
MT_ND1	3310	3296	3355	-
MT_ND1	3316	3296	3355	-
MT_ND1	3335	3296	3355	-
MT_ND1	3336	3296	3355	-
MT_ND1	3337	3296	3355	-
MT_ND1	3340	3296	3355	-
MT_ND1	3418	3408	3435	-
MT_ND1	3421	3408	3435	-
MT_ND1	3460	3437	3467	-
MT_ND1	3461	3437	3467	-
MT_ND1	3472	3464	3548	-
MT_ND1	3481	3464	3548	-
MT_ND1	3488	3464	3548	-
MT_ND1	3496	3464	3548	-
MT_ND1	3497	3464	3548	-
MT_ND1	3502	3464	3548	-
MT_ND1	3548	3464	3548	-
MT_ND1	3548	3530	3552	-
MT_ND1	3548	3537	3559	-
MT_ND1	3548	3546	3606	-
MT_ND1	3551	3530	3552	-
MT_ND1	3551	3537	3559	-
MT_ND1	3551	3546	3606	-
MT_ND1	3552	3530	3552	-
MT_ND1	3552	3537	3559	-
MT_ND1	3552	3546	3606	-
MT_ND1	3571	3546	3606	-
MT_ND1	3571	3546	3606	-
MT_ND1	3634	3634	3655	-
MT_ND1	3635	3634	3655	-
MT_ND1	3644	3634	3655	-
MT_ND1	3781	3775	3816	-
MT_ND1	3796	3775	3816	-
MT_ND1	3833	3814	3838	-
MT_ND1	3833	3823	3854	-
MT_ND1	3890	3872	3913	-
MT_ND1	3902	3872	3913	-
MT_ND1	3945	3941	3987	-
MT_ND1	3946	3941	3987	-
MT_ND1	3949	3941	3987	-
MT_ND1	3958	3941	3987	-
MT_ND1	3959	3941	3987	-
MT_ND1	3995	3994	4035	-
MT_ND1	4081	4074	4125	-
MT_ND1	4115	4074	4125	-
MT_ND1	4123	4074	4125	-
MT_ND1	4123	4118	4159	-
MT_ND1	4132	4118	4159	-
MT_ND1	4136	4118	4159	-
MT_ND1	4142	4118	4159	-
MT_ND1	4142	4118	4159	-
MT_ND1	4160	4147	4177	-
MT_ND1	4163	4147	4177	-
MT_ND1	4171	4147	4177	-
MT_ND1	4171	4164	4186	-
MT_ND1	4171	4168	4189	-
MT_ND1	4215	4209	4270	-
MT_ND1	4216	4209	4270	-
MT_ND2	4491	4441	4508	-
MT_ND2	4611	4596	4636	-
MT_ND2	4633	4596	4636	-
MT_ND2	4648	4643	4663	-
MT_ND2	4648	4645	4670	-
MT_ND2	4659	4643	4663	-
MT_ND2	4659	4645	4670	-
MT_ND2	4681	4664	4684	-
MT_ND2	4833	4811	4854	-
MT_ND2	4852	4811	4854	-
MT_ND2	4883	4859	4901	-
MT_ND2	4917	4887	4927	-
MT_ND2	4924	4887	4927	-
MT_ND2	4935	4934	4954	-
MT_ND2	4944	4934	4954	-
MT_ND2	5095	5090	5110	-
MT_ND2	5133	5122	5169	-
MT_ND2	5153	5122	5169	-
MT_ND2	5178	5174	5229	-
MT_ND2	5244	5211	5254	-
MT_ND2	5244	5236	5256	-
MT_ND2	5367	5282	5404	-
MT_ND2	5452	5416	5508	-
MT_ND2	5460	5416	5508	-
MT_ND2	5460	5416	5508	-
MT_CO1	5911	5870	5916	-
MT_CO1	5913	5870	5916	-
MT_CO1	6020	6003	6023	-
MT_CO1	6020	6003	6023	-
MT_CO1	6081	6063	6085	-
MT_CO1	6145	6135	6206	-
MT_CO1	6150	6135	6206	-
MT_CO1	6307	6298	6319	-
MT_CO1	6307	6302	6336	-
MT_CO1	6328	6302	6336	-
MT_CO1	6328	6320	6361	-
MT_CO1	6340	6320	6361	-
MT_CO1	6459	6400	6468	-
MT_CO1	6474	6461	6482	-
MT_CO1	6474	6465	6485	-
MT_CO1	6474	6471	6493	-
MT_CO1	6480	6461	6482	-
MT_CO1	6480	6465	6485	-
MT_CO1	6480	6471	6493	-
MT_CO1	6480	6475	6515	-
MT_CO1	6489	6471	6493	-
MT_CO1	6489	6475	6515	-
MT_CO1	6526	6525	6578	-
MT_CO1	6544	6525	6578	-
MT_CO1	6547	6525	6578	-
MT_CO1	6579	6563	6587	-
MT_CO1	6579	6575	6609	-
MT_CO1	6597	6575	6609	-
MT_CO1	6860	6824	6864	-
MT_CO1	7023	7013	7049	-
MT_CO1	7041	7013	7049	-
MT_CO1	7080	7076	7116	-
MT_CO1	7083	7076	7116	-
MT_CO1	7222	7193	7252	-
MT_CO1	7379	7379	7428	-
MT_CO1	7402	7379	7428	-
MT_CO2	7671	7645	7684	-
MT_CO2	7695	7678	7700	-
MT_CO2	7695	7687	7727	-
MT_CO2	7697	7678	7700	-
MT_CO2	7697	7687	7727	-
MT_CO2	7706	7687	7727	-
MT_CO2	7859	7846	7885	-
MT_CO2	7868	7846	7885	-
MT_CO2	7877	7846	7885	-
MT_CO2	7943	7934	7976	-
MT_CO2	7965	7934	7976	-
MT_CO2	7970	7934	7976	-
MT_CO2	8010	8008	8048	-
MT_CO2	8021	8008	8048	-
MT_CO2	8042	8008	8048	-
MT_CO2	8108	8105	8130	-
MT_CO2	8119	8105	8130	-
MT_CO2	8119	8114	8150	-
MT_CO2	8241	8207	8247	-
MT_CO2	8249	8248	8303	-
MT_ATP8	8381	8349	8389	-
MT_ATP8	8381	8376	8454	-
MT_ATP8	8393	8376	8454	-
MT_ATP8	8403	8376	8454	-
MT_ATP8	8411	8376	8454	-
MT_ATP8	8412	8376	8454	-
MT_ATP8	8414	8376	8454	-
MT_ATP8	8418	8376	8454	-
MT_ATP8	8481	8447	8499	-
MT_ATP8	8490	8447	8499	-
MT_ATP8/6	8551	8539	8596	-
MT_ATP8/6	8558	8539	8596	-
MT_ATP8/6	8561	8539	8596	-
MT_ATP8/6	8561	8539	8596	-
MT_ATP8/6	8572	8539	8596	-
MT_ATP6	8573	8539	8596	-
MT_ATP6	8578	8539	8596	-
MT_ATP6	8597	8586	8643	-
MT_ATP6	8606	8586	8643	-
MT_ATP6	8608	8586	8643	-
MT_ATP6	8611	8586	8643	-
MT_ATP6	8612	8586	8643	-
MT_ATP6	8618	8586	8643	-
MT_ATP6	8639	8586	8643	-
MT_ATP6	8639	8625	8646	-
MT_ATP6	8639	8637	8678	-
MT_ATP6	8668	8637	8678	-
MT_ATP6	8779	8766	8797	-
MT_ATP6	8782	8766	8797	-
MT_ATP6	8782	8782	8833	-
MT_ATP6	8783	8766	8797	-
MT_ATP6	8783	8782	8833	-
MT_ATP6	8794	8766	8797	-
MT_ATP6	8794	8782	8833	-
MT_ATP6	8795	8766	8797	-
MT_ATP6	8795	8782	8833	-
MT_ATP6	8812	8782	8833	-
MT_ATP6	8821	8782	8833	-
MT_ATP6	8836	8823	8855	-
MT_ATP6	8839	8823	8855	-
MT_ATP6	8839	8838	8858	-
MT_ATP6	8843	8823	8855	-
MT_ATP6	8843	8838	8858	-
MT_ATP6	8851	8823	8855	-
MT_ATP6	8851	8838	8858	-
MT_ATP6	8921	8911	8959	-
MT_ATP6	8932	8911	8959	-
MT_ATP6	8936	8911	8959	-
MT_ATP6	8938	8911	8959	-
MT_ATP6	8950	8911	8959	-
MT_ATP6	8951	8911	8959	-
MT_ATP6	8959	8911	8959	-
MT_ATP6	8959	8958	9010	-
MT_ATP6	8969	8958	9010	-
MT_ATP6	8989	8958	9010	-
MT_ATP6	8993	8958	9010	-
MT_ATP6	8993	8958	9010	-
MT_ATP6	8993	8958	9010	-
MT_ATP6	8999	8958	9010	-
MT_ATP6	8999	8994	9015	-
MT_ATP6	8999	8999	9019	-
MT_ATP6	9010	8958	9010	-
MT_ATP6	9010	8994	9015	-
MT_ATP6	9010	8999	9019	-
MT_ATP6	9016	8999	9019	-
MT_ATP6	9017	8999	9019	-
MT_ATP6	9041	9040	9061	-
MT_ATP6	9049	9040	9061	-
MT_ATP6	9049	9048	9078	-
MT_ATP6	9055	9040	9061	-
MT_ATP6	9055	9048	9078	-
MT_ATP6	9058	9040	9061	-
MT_ATP6	9058	9048	9078	-
MT_ATP6	9071	9048	9078	-
MT_ATP6	9071	9063	9104	-
MT_ATP6	9088	9063	9104	-
MT_ATP6	9098	9063	9104	-
MT_ATP6	9101	9063	9104	-
MT_ATP6	9152	9151	9171	-
MT_ATP6	9154	9151	9171	-
MT_ATP6	9155	9151	9171	-
MT_ATP6	9155	9151	9171	-
MT_ATP6	9166	9151	9171	-
MT_ATP6	9185	9180	9202	-
MT_ATP6	9191	9180	9202	-
MT_ATP6	9205	9192	9233	-
MT_CO3	9237	9224	9245	-
MT_CO3	9237	9227	9265	-
MT_CO3	9266	9251	9273	-
MT_CO3	9266	9263	9303	-
MT_CO3	9267	9251	9273	-
MT_CO3	9267	9263	9303	-
MT_CO3	9399	9398	9437	-
MT_CO3	9403	9398	9437	-
MT_CO3	9415	9398	9437	-
MT_CO3	9438	9419	9441	-
MT_CO3	9537	9496	9550	-
MT_CO3	9544	9496	9550	-
MT_CO3	9559	9545	9615	-
MT_CO3	9738	9713	9747	-
MT_CO3	9856	9837	9857	-
MT_CO3	9856	9845	9866	-
MT_CO3	9861	9845	9866	-
MT_CO3	9861	9858	9878	-
MT_CO3	9861	9861	9881	-
MT_ND3	10086	10071	10110	-
MT_ND3	10189	10171	10225	-
MT_ND3	10191	10171	10225	-
MT_ND3	10197	10171	10225	-
MT_ND3	10254	10251	10318	-
MT_ND3	10350	10319	10350	-
MT_ND3	10350	10345	10368	-
MT_ND4L	10543	10531	10571	-
MT_ND4L	10609	10593	10646	-
MT_ND4L	10652	10652	10672	-
MT_ND4L	10663	10652	10672	-
MT_ND4	11042	11040	11080	-
MT_ND4	11048	11040	11080	-
MT_ND4	11150	11119	11163	-
MT_ND4	11232	11208	11254	-
MT_ND4	11240	11208	11254	-
MT_ND4	11250	11208	11254	-
MT_ND4	11251	11208	11254	-
MT_ND4	11253	11208	11254	-
MT_ND4	11406	11388	11445	-
MT_ND4	11519	11488	11533	-
MT_ND4	11519	11516	11560	-
MT_ND4	11523	11488	11533	-
MT_ND4	11523	11516	11560	-
MT_ND4	11527	11488	11533	-
MT_ND4	11527	11516	11560	-
MT_ND4	11874	11841	11887	-
MT_ND4	11984	11951	11999	-
MT_ND4	11994	11951	11999	-
MT_ND4	12015	12006	12038	-
MT_ND4	12026	12006	12038	-
MT_ND4	12027	12006	12038	-
MT_ND4	12033	12006	12038	-
MT_ND4	12063	12053	12127	-
MT_ND5	12361	12341	12423	-
MT_ND5	12372	12341	12423	-
MT_ND5	12397	12341	12423	-
MT_ND5	12414	12341	12423	-
MT_ND5	12414	12405	12429	-
MT_ND5	12414	12411	12453	-
MT_ND5	12425	12405	12429	-
MT_ND5	12425	12411	12453	-
MT_ND5	12477	12459	12479	-
MT_ND5	12477	12462	12503	-
MT_ND5	12686	12666	12687	-
MT_ND5	12848	12837	12857	-
MT_ND5	12848	12841	12861	-
MT_ND5	12848	12846	12866	-
MT_ND5	12858	12841	12861	-
MT_ND5	12858	12846	12866	-
MT_ND5	12955	12920	12960	-
MT_ND5	12955	12947	12989	-
MT_ND5	13042	13003	13090	-
MT_ND5	13045	13003	13090	-
MT_ND5	13046	13003	13090	-
MT_ND5	13051	13003	13090	-
MT_ND5	13063	13003	13090	-
MT_ND5	13084	13003	13090	-
MT_ND5	13135	13104	13150	-
MT_ND5	13135	13134	13166	-
MT_ND5	13138	13104	13150	-
MT_ND5	13138	13134	13166	-
MT_ND5	13340	13308	13348	-
MT_ND5	13340	13330	13350	-
MT_ND5	13340	13332	13352	-
MT_ND5	13345	13308	13348	-
MT_ND5	13345	13330	13350	-
MT_ND5	13345	13332	13352	-
MT_ND5	13376	13366	13392	-
MT_ND5	13376	13375	13395	-
MT_ND5	13379	13366	13392	-
MT_ND5	13379	13375	13395	-
MT_ND5	13379	13366	13392	-
MT_ND5	13379	13375	13395	-
MT_ND5	13580	13565	13604	-
MT_ND5	13590	13565	13604	-
MT_ND5	13637	13618	13643	-
MT_ND5	13637	13627	13670	-
MT_ND5	13702	13658	13712	-
MT_ND5	13707	13658	13712	-
MT_ND5	13708	13658	13712	-
MT_ND5	13712	13658	13712	-
MT_ND5	13759	13734	13824	-
MT_ND5	13831	13819	13839	-
MT_ND5	13831	13824	13872	-
MT_ND5	13849	13824	13872	-
MT_ND5	13967	13926	13967	-
MT_ND5	13967	13957	13978	-
MT_ND5	13967	13960	14010	-
MT_ND5	14002	13960	14010	-
MT_ND5	14063	14031	14084	-
MT_ND6	14163	14094	14176	-
MT_ND6	14258	14207	14271	-
MT_ND6	14258	14254	14302	-
MT_ND6	14263	14207	14271	-
MT_ND6	14263	14254	14302	-
MT_ND6	14279	14254	14302	-
MT_ND6	14319	14316	14410	-
MT_ND6	14325	14316	14410	-
MT_ND6	14340	14316	14410	-
MT_ND6	14342	14316	14410	-
MT_ND6	14430	14392	14447	-
MT_ND6	14439	14392	14447	-
MT_ND6	14441	14392	14447	-
MT_ND6	14482	14468	14509	-
MT_ND6	14482	14468	14509	-
MT_ND6	14484	14468	14509	-
MT_ND6	14487	14468	14509	-
MT_ND6	14495	14468	14509	-
MT_ND6	14498	14468	14509	-
MT_ND6	14502	14468	14509	-
MT_ND6	14502	14500	14551	-
MT_ND6	14512	14500	14551	-
MT_ND6	14535	14500	14551	-
MT_ND6	14538	14500	14551	-
MT_ND6	14538	14538	14580	-
MT_ND6	14568	14538	14580	-
MT_ND6	14577	14538	14580	-
MT_CYB	14783	14731	14791	-
MT_CYB	14787	14731	14791	-
MT_CYB	14787	14786	14835	-
MT_CYB	14797	14786	14835	-
MT_CYB	14831	14786	14835	-
MT_CYB	14846	14846	14866	-
MT_CYB	14849	14846	14866	-
MT_CYB	14864	14846	14866	-
MT_CYB	14864	14852	14872	-
MT_CYB	14894	14892	14916	-
MT_CYB	15246	15245	15287	-
MT_CYB	15256	15245	15287	-
MT_CYB	15257	15245	15287	-
MT_CYB	15287	15245	15287	-
MT_CYB	15287	15281	15315	-
MT_CYB	15301	15281	15315	-
MT_CYB	15301	15297	15322	-
MT_CYB	15324	15308	15350	-
MT_CYB	15350	15308	15350	-
MT_CYB	15350	15349	15427	-
MT_CYB	15395	15349	15427	-
MT_CYB	15436	15413	15436	-
MT_CYB	15436	15430	15451	-
MT_CYB	15451	15430	15451	-
MT_CYB	15497	15478	15498	-
MT_CYB	15497	15481	15509	-
MT_CYB	15497	15496	15563	-
MT_CYB	15498	15478	15498	-
MT_CYB	15498	15481	15509	-
MT_CYB	15498	15496	15563	-
MT_CYB	15498	15478	15498	-
MT_CYB	15498	15481	15509	-
MT_CYB	15498	15496	15563	-
MT_CYB	15579	15569	15595	-
MT_CYB	15615	15613	15655	-
MT_CYB	15620	15613	15655	-
MT_CYB	15635	15613	15655	-
MT_CYB	15649	15613	15655	-
MT_CYB	15649	15637	15685	-
MT_CYB	15662	15637	15685	-
MT_CYB	15674	15637	15685	-
MT_CYB	15693	15681	15701	-
MT_CYB	15699	15681	15701	-
MT_CYB	15723	15707	15727	-
MT_CYB	15723	15719	15759	-
MT_CR	16068	16048	16090	-
MT_CR	16081	16048	16090	-
MT_CR	16129	16129	16151	-
MT_CR	16176	16152	16208	-
MT_CR	16183	16152	16208	-
MT_CR	16188	16152	16208	-
MT_CR	16189	16152	16208	-
MT_CR	16192	16152	16208	-
MT_CR	16270	16235	16284	-
MT_CR	16270	16269	16309	-
MT_CR	16300	16269	16309	-
MT_CR	16300	16291	16311	-
MT_CR	16390	16371	16393	-
MT_CR	16390	16387	16420	-
MT_CR	16519	16516	16564	-

## Sheet: Table S5 oligo list 
Table S5: Oligo List
Oligo Name	Sequence (5' to 3')
CO1_ChIP_F	TACCTCCCTCTCTCCTACTCCT
CO1_ChIP_R	GGCGTTTGGTATTGGGTTATGG
ND2-AS_ChIP_F	GATGAGTGTGCCTGCAAAGATG
ND2-AS_ChIP_R	GAATCGAACCCATCCCTGAGAA
ND4-AS_ChIP_F	GAGGGGTAGGAGTCAGGTAGTT
ND4-AS_ChIP_R	GAATCAACACAACCACCCACAG
G4_ChIP_neg_F	CCGGACTTCCCTTGGGAAAC
G4_ChIP_neg_R	CTTTAATCTCAGGAGGCGGTGT
CO1_RNA	UGGAGGCCGGAGCAGGAACAGGU
CO1_RNA_mut	UUUAUUCCUUAGCAUUAACAUUU
CO1_G4mut	UGGAGACCGGAGCAGGAACAGGU
CO1_DNA	TGGAGGCCGGAGCAGGAACAGGT
CYB_RNA	CGGGCGAGGCCUAUAUUACGGA
CYB_DNA	CGGGCGAGGCCTATATTACGGA
ND5AS_RNA	AGGCCUAGAUAGGGGAUUGUGCGGUGUGUGAUG
ND5AS_DNA	AGGCCTAGATAGGGGATTGTGCGGTGTGTGATG
ND6A_RNA	UGGAGGUAGGAUUGGUGCUGUGGGU
ND6A_DNA	TGGAGGTAGGATTGGTGCTGTGGGT
ND6B_RNA	UGAUGGGGUGGUGGUUGUGGU
ND6B_DNA	TGATGGGGTGGTGGTTGTGGT
IVT-G4wt	TAAGGGAGGGTAGACTGTTCAACCTGTTCCTGCTCCGGCCTCCACTATAGCAGATGCGAG
IVT-G4mut6261	TAAGGGAGGGTAGACTGTTCAACCTGTTCCTGCTCCGGTCTCCACTATAGCAGATGCGAG
G4-IVT-primer	FAM/CCUGCUCGCAUCU
RNR2_cDNA_F	GTTCAGACCGGAGTAATCCAGG
RNR2_cDNA_R	CTTGGGTGGGTGTGGGTATAAT
CYB_cDNA_F	CCCACCCTCACACGATTCTTTA
CYB_cDNA_R	AGGGCGTCTTTGATTGTGTAGT
mtND6_hum_F	AAAGAGTATGATGGGGTGGTGG
mtND6_hum_R	CCCTGACCCCTCTCCTTCATAA

## Sheet: Table S6 Key Resources
Table S6: Key Resources
Antibodies
mouse α- guanine quadruplex (Clone 1H6)	Millipore	Cat# MAE1126
rabbit α-TOMM20 (Clone D8T4N)	Cell Signaling Tech	Cat# 4240
mouse α-COX1 (Clone 1D6E1A8)	AbCam	Cat# ab14707
rabbit α-phospho-AMPK (Thr172) (clone 40H9)	Cell Signaling Tech	Cat# 2535
rabbit α-SGLT2 pAb	AbCam	Cat# ab37296
rabbit α-GAPDH pAb	AbCam	Cat# ab9485
Alexa594-conjugated Goat α-Mouse IgG H&L	AbCam	Cat# ab150116
Goat α-Rabbit IgG H&L HRP	AbCam	Cat# ab205718
Goat α-Mouse IgG H&L HRP	AbCam	Cat# ab205719
Chemicals, peptides, and recombinant proteins
hTERT RPTEC Growth Kit	ATCC	Cat# ACS-4007
RHPS4	Cayman Chemicals	Cat# 28543
Pyridostatin	Cayman Chemicals	Cat# 18013
mtRNAP Δ42mts	Craig Cameron	Gift
T7 RNA polymerase	New England Biolab	Cat# M0251S
7-Deazaguanosine-5'-Triphosphate	Trilink	Cat# N-1044-1
Fish Gelatin Blocking Agent	Biotium	Cat# 22010
Antonia Red Dextran 20	Sigma-Millipore	Cat# 18650
2-(N-(7-Nitrobenz-2-oxa-1,3-diazol-4-yl)Amino)-2-Deoxyglucose (2-NBDG)	Sigma-Millipore	Cat# 72987
MitoTracker Red CMXRos dye	Thermo-Fisher	Cat# M7512
Critical commercial assays
Seahorse XF Cell Mito Stress Test Kit	Agilent	Cat# 103015-100
Maxwell® RSC Genomic DNA Kit	Promega	Cat# AS1880
SYBR Green	Applied Biosystems	Cat# 43-091-55
HisTrap columns	Cytiva	Cat# 17524801
Heparin HP column	Cytiva	Cat# 17-0407-03
Custom mitochondrial codeset (MG_NIH_C10576)	NanoString	www.nanostring.com
Cy5-labeled MT-CO1 probe set	BioRad	dHsaCPE73120936
ROX-labeled RPP30 probe set	BioRad	dHsaCNS495446405
Collagen-coated permeable transwell membranes	EMD Millipore	Cat# PICM01250
Deposited data
Adult Fibroblast PRO-seq	Watts et al 2019	dbGaP
Neonatal Fibroblast PRO-seq	Watts et al 2019	SRX4150410
Neonatal Fibroblast PRO-seq	Watts et al 2019	SRX4150409
HK-2 PRO-seq	Watts et al 2019	SRX4150413
K562 BG4 ChIP-seq	Mao et al 2018	GSE107690
293 mitoBG4 DNA-IP-seq	Doimo et al 2023	PRJNA811445
HK-2, A549, RPTEC PRO-seq	This paper	PRJNA1165209
Fibroblast PRO-seq	This paper	PRJNA1028619
Experimental models: Cell lines
Foreskin-derived primary fibroblasts	Penn SBDRC	N/A
hTERT-immortalized renal proximal tubule epithelial cells (RPTECs)	ATCC	Cat# CRL-4031
HK-2 Cells	ATCC	Cat# CRL-2190
A549	ATCC	Cat# CCL-185
Rosetta (DE3) cells	Sigma-Millipore	Cat# 70954
Oligonucleotides
See Supplemental Table 5	N/A	N/A
Software and algorithms
GSNAP	Wu et al 2016	http://research-pub.gene.com/gmap/
rtracklayer R package	Lawrence et al 2009	https://bioconductor.org/packages/release/bioc/html/rtracklayer.html
QGRS mapper	Kikin et al. NAR 2006	https://bioinformatics.ramapo.edu/QGRS/index.php
G4 Hunter	Bedrat et al. NAR 2016	https://bioinformatics.cruk.cam.ac.uk/G4Hunter/
Sigma Plot 14.5	Grafiti LLC	https://grafiti.com/sigmaplot-detail/
Bedtools	Quinlan and Hall 2010	https://github.com/arq5x/bedtools2/releases/tag/v2.31.1
MitoMap	Lott et al 2013	https://www.mitomap.org/MITOMAP
AzureSpot densitometry software	Azure Biosystems	https://azurebiosystems.com/software/azurespotpro/
nSolver (v4.0) software	NanoString	https://nanostring.com/products/ncounter-analysis-system/nsolver-advanced-analysis-software/
PRISM v5	GraphPad	https://www.graphpad.com/
Mitochondria point-mutation in G4 identification	This paper	https://github.com/dondelker/Guanine-quadruplexes-mediate-mitochondrial-RNA-polymerase-pausing
Other
HiSEq 2500	Illumina	N/A
Cytation 5	BioTek	N/A
800 MHz DD2 NMR spectrometer	Agilent	N/A
J-1500 spectrophotometer	Jasco	N/A
Bioruptor	Diagenode	N/A
Dragonfly spinning-disk confocal microscope	Andor	N/A
Seahorse analysis XFe24	Agilent	N/A
